# Supplementary material for: Preferential regulation of duplicated genes by microRNAs in mammals
Source: Genome Biol. 2008 Aug 26;9(8):R132. doi: 10.1186/gb-2008-9-8-r132 (PMC2575522; doi:10.1186/gb-2008-9-8-r132)
Supplement: Additional data file 2 — The list of human microRNA targets used in the work. [file gb-2008-9-8-r132-S2.xls]

## Sheet: Sheet1
TARGET PREDICTIONS WERE INITIALLY COMPILED AT: http://www.diana.pcbi.upenn.edu/miRGen/
GENES WITH ENSEMBL ID ARE RETAINED
PICTAR TARGETS			TARGETSCANS TARGETS			INTERSECTION TARGETS
ENSG00000000003			ENSG00000000003			ENSG00000000003
ENSG00000000457			ENSG00000000457			ENSG00000000457
ENSG00000001084			ENSG00000001084			ENSG00000001084
ENSG00000001167			ENSG00000001167			ENSG00000001167
ENSG00000001561			ENSG00000001561			ENSG00000001617
ENSG00000001617			ENSG00000001617			ENSG00000001626
ENSG00000001626			ENSG00000001626			ENSG00000001631
ENSG00000001631			ENSG00000001631			ENSG00000002587
ENSG00000002587			ENSG00000002587			ENSG00000002746
ENSG00000002746			ENSG00000002745			ENSG00000002834
ENSG00000002834			ENSG00000002746			ENSG00000003056
ENSG00000003056			ENSG00000002834			ENSG00000003137
ENSG00000003137			ENSG00000003056			ENSG00000003393
ENSG00000003147			ENSG00000003096			ENSG00000003756
ENSG00000003249			ENSG00000003137			ENSG00000004399
ENSG00000003393			ENSG00000003147			ENSG00000004455
ENSG00000003400			ENSG00000003393			ENSG00000004478
ENSG00000003756			ENSG00000003756			ENSG00000004487
ENSG00000004059			ENSG00000003989			ENSG00000004534
ENSG00000004399			ENSG00000004139			ENSG00000004660
ENSG00000004455			ENSG00000004142			ENSG00000004776
ENSG00000004478			ENSG00000004399			ENSG00000004799
ENSG00000004487			ENSG00000004455			ENSG00000004939
ENSG00000004534			ENSG00000004478			ENSG00000004948
ENSG00000004660			ENSG00000004487			ENSG00000004975
ENSG00000004776			ENSG00000004534			ENSG00000005020
ENSG00000004799			ENSG00000004660			ENSG00000005022
ENSG00000004838			ENSG00000004776			ENSG00000005073
ENSG00000004939			ENSG00000004777			ENSG00000005238
ENSG00000004948			ENSG00000004779			ENSG00000005249
ENSG00000004975			ENSG00000004799			ENSG00000005339
ENSG00000005001			ENSG00000004848			ENSG00000005379
ENSG00000005007			ENSG00000004864			ENSG00000005483
ENSG00000005020			ENSG00000004897			ENSG00000005810
ENSG00000005022			ENSG00000004939			ENSG00000005812
ENSG00000005073			ENSG00000004948			ENSG00000005884
ENSG00000005102			ENSG00000004975			ENSG00000005889
ENSG00000005156			ENSG00000005020			ENSG00000005893
ENSG00000005238			ENSG00000005022			ENSG00000005955
ENSG00000005249			ENSG00000005073			ENSG00000006025
ENSG00000005302			ENSG00000005238			ENSG00000006047
ENSG00000005339			ENSG00000005249			ENSG00000006062
ENSG00000005379			ENSG00000005339			ENSG00000006114
ENSG00000005483			ENSG00000005379			ENSG00000006125
ENSG00000005810			ENSG00000005469			ENSG00000006128
ENSG00000005812			ENSG00000005483			ENSG00000006194
ENSG00000005882			ENSG00000005513			ENSG00000006210
ENSG00000005884			ENSG00000005700			ENSG00000006283
ENSG00000005889			ENSG00000005810			ENSG00000006327
ENSG00000005893			ENSG00000005812			ENSG00000006432
ENSG00000005955			ENSG00000005884			ENSG00000006451
ENSG00000006007			ENSG00000005889			ENSG00000006468
ENSG00000006025			ENSG00000005893			ENSG00000006530
ENSG00000006042			ENSG00000005955			ENSG00000006576
ENSG00000006047			ENSG00000006025			ENSG00000006712
ENSG00000006062			ENSG00000006047			ENSG00000006831
ENSG00000006114			ENSG00000006062			ENSG00000007001
ENSG00000006118			ENSG00000006114			ENSG00000007047
ENSG00000006125			ENSG00000006125			ENSG00000007168
ENSG00000006128			ENSG00000006128			ENSG00000007174
ENSG00000006194			ENSG00000006194			ENSG00000007237
ENSG00000006210			ENSG00000006210			ENSG00000007312
ENSG00000006283			ENSG00000006283			ENSG00000007341
ENSG00000006327			ENSG00000006327			ENSG00000007392
ENSG00000006432			ENSG00000006432			ENSG00000007402
ENSG00000006451			ENSG00000006451			ENSG00000007866
ENSG00000006468			ENSG00000006468			ENSG00000007944
ENSG00000006530			ENSG00000006530			ENSG00000008130
ENSG00000006576			ENSG00000006576			ENSG00000008196
ENSG00000006634			ENSG00000006704			ENSG00000008197
ENSG00000006638			ENSG00000006712			ENSG00000008256
ENSG00000006712			ENSG00000006831			ENSG00000008282
ENSG00000006740			ENSG00000007001			ENSG00000008294
ENSG00000006756			ENSG00000007047			ENSG00000008300
ENSG00000006831			ENSG00000007168			ENSG00000008323
ENSG00000007001			ENSG00000007174			ENSG00000008710
ENSG00000007047			ENSG00000007237			ENSG00000008735
ENSG00000007168			ENSG00000007312			ENSG00000008952
ENSG00000007174			ENSG00000007314			ENSG00000009307
ENSG00000007237			ENSG00000007341			ENSG00000009413
ENSG00000007312			ENSG00000007392			ENSG00000009694
ENSG00000007341			ENSG00000007402			ENSG00000009780
ENSG00000007392			ENSG00000007866			ENSG00000009830
ENSG00000007402			ENSG00000007923			ENSG00000010017
ENSG00000007545			ENSG00000007944			ENSG00000010244
ENSG00000007866			ENSG00000008130			ENSG00000010270
ENSG00000007944			ENSG00000008196			ENSG00000010319
ENSG00000008083			ENSG00000008197			ENSG00000010610
ENSG00000008130			ENSG00000008256			ENSG00000010803
ENSG00000008196			ENSG00000008282			ENSG00000010810
ENSG00000008197			ENSG00000008294			ENSG00000010818
ENSG00000008226			ENSG00000008300			ENSG00000011009
ENSG00000008256			ENSG00000008323			ENSG00000011021
ENSG00000008277			ENSG00000008405			ENSG00000011028
ENSG00000008282			ENSG00000008441			ENSG00000011105
ENSG00000008294			ENSG00000008710			ENSG00000011114
ENSG00000008300			ENSG00000008735			ENSG00000011295
ENSG00000008323			ENSG00000008853			ENSG00000011304
ENSG00000008405			ENSG00000008952			ENSG00000011332
ENSG00000008516			ENSG00000009307			ENSG00000011347
ENSG00000008710			ENSG00000009335			ENSG00000011426
ENSG00000008735			ENSG00000009413			ENSG00000011454
ENSG00000008952			ENSG00000009694			ENSG00000011566
ENSG00000009307			ENSG00000009780			ENSG00000012048
ENSG00000009413			ENSG00000009830			ENSG00000012171
ENSG00000009694			ENSG00000009954			ENSG00000012232
ENSG00000009780			ENSG00000010017			ENSG00000012660
ENSG00000009830			ENSG00000010219			ENSG00000012822
ENSG00000010017			ENSG00000010244			ENSG00000012983
ENSG00000010030			ENSG00000010270			ENSG00000013016
ENSG00000010219			ENSG00000010278			ENSG00000013297
ENSG00000010244			ENSG00000010319			ENSG00000013455
ENSG00000010270			ENSG00000010322			ENSG00000013523
ENSG00000010278			ENSG00000010610			ENSG00000013588
ENSG00000010295			ENSG00000010803			ENSG00000013725
ENSG00000010319			ENSG00000010810			ENSG00000014164
ENSG00000010322			ENSG00000010818			ENSG00000014824
ENSG00000010361			ENSG00000011009			ENSG00000015171
ENSG00000010610			ENSG00000011021			ENSG00000015479
ENSG00000010803			ENSG00000011028			ENSG00000015532
ENSG00000010810			ENSG00000011105			ENSG00000015592
ENSG00000010818			ENSG00000011114			ENSG00000016082
ENSG00000011009			ENSG00000011132			ENSG00000016864
ENSG00000011021			ENSG00000011198			ENSG00000017260
ENSG00000011028			ENSG00000011295			ENSG00000017797
ENSG00000011105			ENSG00000011304			ENSG00000018236
ENSG00000011114			ENSG00000011332			ENSG00000018625
ENSG00000011258			ENSG00000011347			ENSG00000019144
ENSG00000011275			ENSG00000011426			ENSG00000019505
ENSG00000011295			ENSG00000011454			ENSG00000020129
ENSG00000011304			ENSG00000011465			ENSG00000020181
ENSG00000011332			ENSG00000011485			ENSG00000020633
ENSG00000011347			ENSG00000011566			ENSG00000021488
ENSG00000011422			ENSG00000012048			ENSG00000021574
ENSG00000011426			ENSG00000012171			ENSG00000021645
ENSG00000011454			ENSG00000012232			ENSG00000021762
ENSG00000011566			ENSG00000012660			ENSG00000022355
ENSG00000011638			ENSG00000012822			ENSG00000023041
ENSG00000012048			ENSG00000012983			ENSG00000023191
ENSG00000012171			ENSG00000013016			ENSG00000023287
ENSG00000012232			ENSG00000013293			ENSG00000023318
ENSG00000012660			ENSG00000013297			ENSG00000023516
ENSG00000012822			ENSG00000013455			ENSG00000023608
ENSG00000012963			ENSG00000013523			ENSG00000023909
ENSG00000012983			ENSG00000013588			ENSG00000024422
ENSG00000013016			ENSG00000013725			ENSG00000025039
ENSG00000013297			ENSG00000014123			ENSG00000025156
ENSG00000013455			ENSG00000014164			ENSG00000025293
ENSG00000013523			ENSG00000014216			ENSG00000025434
ENSG00000013561			ENSG00000014824			ENSG00000025796
ENSG00000013588			ENSG00000015153			ENSG00000026025
ENSG00000013725			ENSG00000015171			ENSG00000026103
ENSG00000014164			ENSG00000015479			ENSG00000026508
ENSG00000014824			ENSG00000015532			ENSG00000026652
ENSG00000015171			ENSG00000015592			ENSG00000027075
ENSG00000015479			ENSG00000016082			ENSG00000028277
ENSG00000015532			ENSG00000016864			ENSG00000028528
ENSG00000015592			ENSG00000017260			ENSG00000028839
ENSG00000015676			ENSG00000017427			ENSG00000029363
ENSG00000016082			ENSG00000017797			ENSG00000029364
ENSG00000016864			ENSG00000018236			ENSG00000029534
ENSG00000017260			ENSG00000018625			ENSG00000029725
ENSG00000017373			ENSG00000019144			ENSG00000029993
ENSG00000017621			ENSG00000019186			ENSG00000031823
ENSG00000017797			ENSG00000019505			ENSG00000032219
ENSG00000018189			ENSG00000020129			ENSG00000032514
ENSG00000018236			ENSG00000020181			ENSG00000033122
ENSG00000018625			ENSG00000020633			ENSG00000033170
ENSG00000019144			ENSG00000021488			ENSG00000033327
ENSG00000019505			ENSG00000021574			ENSG00000033800
ENSG00000019549			ENSG00000021645			ENSG00000033867
ENSG00000019991			ENSG00000021762			ENSG00000034053
ENSG00000020129			ENSG00000022267			ENSG00000034063
ENSG00000020181			ENSG00000022355			ENSG00000034152
ENSG00000020577			ENSG00000023041			ENSG00000034510
ENSG00000020633			ENSG00000023191			ENSG00000034677
ENSG00000021488			ENSG00000023287			ENSG00000034713
ENSG00000021574			ENSG00000023318			ENSG00000035403
ENSG00000021645			ENSG00000023516			ENSG00000035499
ENSG00000021762			ENSG00000023608			ENSG00000035681
ENSG00000021826			ENSG00000023909			ENSG00000035862
ENSG00000022355			ENSG00000024422			ENSG00000036257
ENSG00000023041			ENSG00000025039			ENSG00000036530
ENSG00000023191			ENSG00000025156			ENSG00000036549
ENSG00000023287			ENSG00000025293			ENSG00000036672
ENSG00000023318			ENSG00000025434			ENSG00000036828
ENSG00000023516			ENSG00000025772			ENSG00000037749
ENSG00000023608			ENSG00000025796			ENSG00000037965
ENSG00000023902			ENSG00000026025			ENSG00000038210
ENSG00000023909			ENSG00000026103			ENSG00000038274
ENSG00000024422			ENSG00000026508			ENSG00000038295
ENSG00000024862			ENSG00000026652			ENSG00000038382
ENSG00000025039			ENSG00000027075			ENSG00000038427
ENSG00000025156			ENSG00000028137			ENSG00000039068
ENSG00000025293			ENSG00000028277			ENSG00000039560
ENSG00000025434			ENSG00000028528			ENSG00000040341
ENSG00000025796			ENSG00000028839			ENSG00000040531
ENSG00000025800			ENSG00000029363			ENSG00000040633
ENSG00000026025			ENSG00000029364			ENSG00000040731
ENSG00000026103			ENSG00000029534			ENSG00000040933
ENSG00000026508			ENSG00000029725			ENSG00000041988
ENSG00000026652			ENSG00000029993			ENSG00000042317
ENSG00000027075			ENSG00000030066			ENSG00000042429
ENSG00000027869			ENSG00000030110			ENSG00000042753
ENSG00000028203			ENSG00000031823			ENSG00000043143
ENSG00000028277			ENSG00000032219			ENSG00000043355
ENSG00000028310			ENSG00000032514			ENSG00000043462
ENSG00000028528			ENSG00000033122			ENSG00000043514
ENSG00000028839			ENSG00000033170			ENSG00000043591
ENSG00000029363			ENSG00000033327			ENSG00000044115
ENSG00000029364			ENSG00000033800			ENSG00000044459
ENSG00000029534			ENSG00000033867			ENSG00000044524
ENSG00000029725			ENSG00000034053			ENSG00000044574
ENSG00000029993			ENSG00000034063			ENSG00000046647
ENSG00000030419			ENSG00000034152			ENSG00000047056
ENSG00000031003			ENSG00000034510			ENSG00000047365
ENSG00000031544			ENSG00000034677			ENSG00000047410
ENSG00000031691			ENSG00000034713			ENSG00000047597
ENSG00000031823			ENSG00000035403			ENSG00000047648
ENSG00000032219			ENSG00000035499			ENSG00000047849
ENSG00000032444			ENSG00000035681			ENSG00000048028
ENSG00000032514			ENSG00000035687			ENSG00000048540
ENSG00000033011			ENSG00000035862			ENSG00000048740
ENSG00000033030			ENSG00000036257			ENSG00000048991
ENSG00000033050			ENSG00000036530			ENSG00000049130
ENSG00000033122			ENSG00000036549			ENSG00000049192
ENSG00000033170			ENSG00000036672			ENSG00000049239
ENSG00000033178			ENSG00000036828			ENSG00000049245
ENSG00000033327			ENSG00000037474			ENSG00000049246
ENSG00000033800			ENSG00000037749			ENSG00000049323
ENSG00000033867			ENSG00000037965			ENSG00000049449
ENSG00000034053			ENSG00000038210			ENSG00000049618
ENSG00000034063			ENSG00000038274			ENSG00000049759
ENSG00000034152			ENSG00000038295			ENSG00000050165
ENSG00000034510			ENSG00000038382			ENSG00000050344
ENSG00000034677			ENSG00000038427			ENSG00000050426
ENSG00000034713			ENSG00000038532			ENSG00000050628
ENSG00000035141			ENSG00000039068			ENSG00000050748
ENSG00000035403			ENSG00000039123			ENSG00000050767
ENSG00000035499			ENSG00000039523			ENSG00000051108
ENSG00000035664			ENSG00000039560			ENSG00000051341
ENSG00000035681			ENSG00000039600			ENSG00000051825
ENSG00000035862			ENSG00000040199			ENSG00000052126
ENSG00000036257			ENSG00000040341			ENSG00000052850
ENSG00000036530			ENSG00000040531			ENSG00000053254
ENSG00000036549			ENSG00000040633			ENSG00000053438
ENSG00000036672			ENSG00000040731			ENSG00000053524
ENSG00000036828			ENSG00000040933			ENSG00000054116
ENSG00000037749			ENSG00000041988			ENSG00000054267
ENSG00000037965			ENSG00000042022			ENSG00000054523
ENSG00000038210			ENSG00000042317			ENSG00000054611
ENSG00000038219			ENSG00000042429			ENSG00000054654
ENSG00000038274			ENSG00000042753			ENSG00000054803
ENSG00000038295			ENSG00000042781			ENSG00000054983
ENSG00000038358			ENSG00000042980			ENSG00000055070
ENSG00000038382			ENSG00000043143			ENSG00000055130
ENSG00000038427			ENSG00000043355			ENSG00000055208
ENSG00000038945			ENSG00000043462			ENSG00000055609
ENSG00000039068			ENSG00000043514			ENSG00000055917
ENSG00000039319			ENSG00000043591			ENSG00000056097
ENSG00000039560			ENSG00000044115			ENSG00000056345
ENSG00000040341			ENSG00000044459			ENSG00000056487
ENSG00000040531			ENSG00000044524			ENSG00000056661
ENSG00000040633			ENSG00000044574			ENSG00000057019
ENSG00000040731			ENSG00000046647			ENSG00000057252
ENSG00000040933			ENSG00000046653			ENSG00000057608
ENSG00000041988			ENSG00000047056			ENSG00000057657
ENSG00000042317			ENSG00000047249			ENSG00000057704
ENSG00000042429			ENSG00000047365			ENSG00000057935
ENSG00000042753			ENSG00000047410			ENSG00000058085
ENSG00000043039			ENSG00000047597			ENSG00000058091
ENSG00000043093			ENSG00000047634			ENSG00000058262
ENSG00000043143			ENSG00000047648			ENSG00000058272
ENSG00000043355			ENSG00000047849			ENSG00000058866
ENSG00000043462			ENSG00000048028			ENSG00000059145
ENSG00000043514			ENSG00000048540			ENSG00000059378
ENSG00000043591			ENSG00000048707			ENSG00000059758
ENSG00000043822			ENSG00000048740			ENSG00000059804
ENSG00000044115			ENSG00000048991			ENSG00000059915
ENSG00000044459			ENSG00000049130			ENSG00000060069
ENSG00000044524			ENSG00000049192			ENSG00000060138
ENSG00000044574			ENSG00000049239			ENSG00000060656
ENSG00000046647			ENSG00000049245			ENSG00000060718
ENSG00000046653			ENSG00000049246			ENSG00000060762
ENSG00000047056			ENSG00000049247			ENSG00000060982
ENSG00000047188			ENSG00000049319			ENSG00000061273
ENSG00000047230			ENSG00000049323			ENSG00000061337
ENSG00000047365			ENSG00000049449			ENSG00000061936
ENSG00000047410			ENSG00000049618			ENSG00000061938
ENSG00000047579			ENSG00000049759			ENSG00000062194
ENSG00000047597			ENSG00000049769			ENSG00000062485
ENSG00000047621			ENSG00000050165			ENSG00000062598
ENSG00000047648			ENSG00000050327			ENSG00000062716
ENSG00000047849			ENSG00000050344			ENSG00000062725
ENSG00000048028			ENSG00000050393			ENSG00000063015
ENSG00000048052			ENSG00000050426			ENSG00000063046
ENSG00000048140			ENSG00000050628			ENSG00000063169
ENSG00000048405			ENSG00000050748			ENSG00000063176
ENSG00000048540			ENSG00000050767			ENSG00000063438
ENSG00000048649			ENSG00000051108			ENSG00000063978
ENSG00000048740			ENSG00000051128			ENSG00000064195
ENSG00000048828			ENSG00000051341			ENSG00000064218
ENSG00000048991			ENSG00000051825			ENSG00000064300
ENSG00000049130			ENSG00000052126			ENSG00000064309
ENSG00000049192			ENSG00000052344			ENSG00000064393
ENSG00000049239			ENSG00000052850			ENSG00000064419
ENSG00000049245			ENSG00000053108			ENSG00000064490
ENSG00000049246			ENSG00000053254			ENSG00000064547
ENSG00000049247			ENSG00000053438			ENSG00000064651
ENSG00000049323			ENSG00000053524			ENSG00000064652
ENSG00000049449			ENSG00000054116			ENSG00000064655
ENSG00000049618			ENSG00000054118			ENSG00000064692
ENSG00000049656			ENSG00000054219			ENSG00000064726
ENSG00000049759			ENSG00000054267			ENSG00000064787
ENSG00000050130			ENSG00000054356			ENSG00000064989
ENSG00000050165			ENSG00000054523			ENSG00000065000
ENSG00000050344			ENSG00000054611			ENSG00000065029
ENSG00000050405			ENSG00000054654			ENSG00000065054
ENSG00000050426			ENSG00000054690			ENSG00000065135
ENSG00000050628			ENSG00000054803			ENSG00000065308
ENSG00000050748			ENSG00000054938			ENSG00000065357
ENSG00000050767			ENSG00000054967			ENSG00000065361
ENSG00000051009			ENSG00000054983			ENSG00000065457
ENSG00000051108			ENSG00000055070			ENSG00000065485
ENSG00000051341			ENSG00000055130			ENSG00000065491
ENSG00000051825			ENSG00000055208			ENSG00000065526
ENSG00000052126			ENSG00000055609			ENSG00000065534
ENSG00000052723			ENSG00000055917			ENSG00000065559
ENSG00000052850			ENSG00000056097			ENSG00000065600
ENSG00000053254			ENSG00000056277			ENSG00000065613
ENSG00000053438			ENSG00000056345			ENSG00000065618
ENSG00000053524			ENSG00000056487			ENSG00000065665
ENSG00000053747			ENSG00000056661			ENSG00000065882
ENSG00000054116			ENSG00000057019			ENSG00000065883
ENSG00000054118			ENSG00000057252			ENSG00000065911
ENSG00000054267			ENSG00000057608			ENSG00000065970
ENSG00000054523			ENSG00000057657			ENSG00000065978
ENSG00000054611			ENSG00000057704			ENSG00000065989
ENSG00000054654			ENSG00000057935			ENSG00000066027
ENSG00000054803			ENSG00000058085			ENSG00000066032
ENSG00000054983			ENSG00000058091			ENSG00000066044
ENSG00000055044			ENSG00000058262			ENSG00000066117
ENSG00000055070			ENSG00000058272			ENSG00000066135
ENSG00000055118			ENSG00000058404			ENSG00000066136
ENSG00000055130			ENSG00000058600			ENSG00000066248
ENSG00000055208			ENSG00000058668			ENSG00000066422
ENSG00000055609			ENSG00000058673			ENSG00000066427
ENSG00000055917			ENSG00000058866			ENSG00000066455
ENSG00000055950			ENSG00000059145			ENSG00000066468
ENSG00000055955			ENSG00000059378			ENSG00000066583
ENSG00000056097			ENSG00000059758			ENSG00000066697
ENSG00000056345			ENSG00000059804			ENSG00000066777
ENSG00000056487			ENSG00000059915			ENSG00000066827
ENSG00000056661			ENSG00000060069			ENSG00000066855
ENSG00000056998			ENSG00000060138			ENSG00000067066
ENSG00000057019			ENSG00000060339			ENSG00000067113
ENSG00000057252			ENSG00000060656			ENSG00000067141
ENSG00000057608			ENSG00000060688			ENSG00000067167
ENSG00000057657			ENSG00000060718			ENSG00000067182
ENSG00000057663			ENSG00000060762			ENSG00000067191
ENSG00000057704			ENSG00000060982			ENSG00000067208
ENSG00000057935			ENSG00000061273			ENSG00000067560
ENSG00000058085			ENSG00000061337			ENSG00000067606
ENSG00000058091			ENSG00000061936			ENSG00000067646
ENSG00000058262			ENSG00000061938			ENSG00000067715
ENSG00000058272			ENSG00000062194			ENSG00000067798
ENSG00000058804			ENSG00000062282			ENSG00000067955
ENSG00000058866			ENSG00000062485			ENSG00000068024
ENSG00000059145			ENSG00000062598			ENSG00000068028
ENSG00000059378			ENSG00000062716			ENSG00000068078
ENSG00000059588			ENSG00000062725			ENSG00000068323
ENSG00000059758			ENSG00000063015			ENSG00000068366
ENSG00000059804			ENSG00000063046			ENSG00000068383
ENSG00000059915			ENSG00000063169			ENSG00000068697
ENSG00000060069			ENSG00000063176			ENSG00000068796
ENSG00000060138			ENSG00000063241			ENSG00000068878
ENSG00000060656			ENSG00000063245			ENSG00000068971
ENSG00000060718			ENSG00000063322			ENSG00000069011
ENSG00000060749			ENSG00000063438			ENSG00000069122
ENSG00000060762			ENSG00000063854			ENSG00000069275
ENSG00000060982			ENSG00000063978			ENSG00000069345
ENSG00000061273			ENSG00000064195			ENSG00000069399
ENSG00000061337			ENSG00000064218			ENSG00000069493
ENSG00000061676			ENSG00000064225			ENSG00000069509
ENSG00000061936			ENSG00000064300			ENSG00000069702
ENSG00000061938			ENSG00000064309			ENSG00000069849
ENSG00000062194			ENSG00000064393			ENSG00000069869
ENSG00000062485			ENSG00000064419			ENSG00000069966
ENSG00000062598			ENSG00000064490			ENSG00000069974
ENSG00000062650			ENSG00000064547			ENSG00000070018
ENSG00000062716			ENSG00000064607			ENSG00000070061
ENSG00000062725			ENSG00000064651			ENSG00000070087
ENSG00000063015			ENSG00000064652			ENSG00000070159
ENSG00000063046			ENSG00000064655			ENSG00000070413
ENSG00000063169			ENSG00000064692			ENSG00000070423
ENSG00000063176			ENSG00000064726			ENSG00000070444
ENSG00000063241			ENSG00000064787			ENSG00000070601
ENSG00000063245			ENSG00000064932			ENSG00000070610
ENSG00000063438			ENSG00000064989			ENSG00000070614
ENSG00000063978			ENSG00000065000			ENSG00000070756
ENSG00000064195			ENSG00000065029			ENSG00000070759
ENSG00000064218			ENSG00000065054			ENSG00000070770
ENSG00000064300			ENSG00000065135			ENSG00000070778
ENSG00000064309			ENSG00000065150			ENSG00000070808
ENSG00000064393			ENSG00000065243			ENSG00000070831
ENSG00000064419			ENSG00000065308			ENSG00000070882
ENSG00000064490			ENSG00000065357			ENSG00000070886
ENSG00000064547			ENSG00000065361			ENSG00000070950
ENSG00000064601			ENSG00000065371			ENSG00000070961
ENSG00000064651			ENSG00000065413			ENSG00000071054
ENSG00000064652			ENSG00000065457			ENSG00000071073
ENSG00000064655			ENSG00000065485			ENSG00000071127
ENSG00000064692			ENSG00000065491			ENSG00000071189
ENSG00000064726			ENSG00000065526			ENSG00000071242
ENSG00000064763			ENSG00000065534			ENSG00000071243
ENSG00000064787			ENSG00000065559			ENSG00000071246
ENSG00000064989			ENSG00000065600			ENSG00000071537
ENSG00000064999			ENSG00000065609			ENSG00000071575
ENSG00000065000			ENSG00000065613			ENSG00000071626
ENSG00000065029			ENSG00000065618			ENSG00000071794
ENSG00000065054			ENSG00000065665			ENSG00000072042
ENSG00000065135			ENSG00000065802			ENSG00000072071
ENSG00000065308			ENSG00000065882			ENSG00000072110
ENSG00000065357			ENSG00000065883			ENSG00000072121
ENSG00000065361			ENSG00000065911			ENSG00000072133
ENSG00000065457			ENSG00000065970			ENSG00000072134
ENSG00000065485			ENSG00000065978			ENSG00000072135
ENSG00000065491			ENSG00000065989			ENSG00000072182
ENSG00000065526			ENSG00000066027			ENSG00000072274
ENSG00000065534			ENSG00000066032			ENSG00000072310
ENSG00000065548			ENSG00000066044			ENSG00000072315
ENSG00000065559			ENSG00000066117			ENSG00000072364
ENSG00000065600			ENSG00000066135			ENSG00000072401
ENSG00000065613			ENSG00000066136			ENSG00000072415
ENSG00000065618			ENSG00000066248			ENSG00000072422
ENSG00000065665			ENSG00000066336			ENSG00000072518
ENSG00000065882			ENSG00000066422			ENSG00000072609
ENSG00000065883			ENSG00000066427			ENSG00000072657
ENSG00000065911			ENSG00000066455			ENSG00000072682
ENSG00000065970			ENSG00000066468			ENSG00000072736
ENSG00000065978			ENSG00000066583			ENSG00000072803
ENSG00000065989			ENSG00000066651			ENSG00000072849
ENSG00000066027			ENSG00000066697			ENSG00000072858
ENSG00000066032			ENSG00000066777			ENSG00000072952
ENSG00000066044			ENSG00000066827			ENSG00000073060
ENSG00000066117			ENSG00000066855			ENSG00000073150
ENSG00000066135			ENSG00000067048			ENSG00000073282
ENSG00000066136			ENSG00000067066			ENSG00000073331
ENSG00000066248			ENSG00000067113			ENSG00000073350
ENSG00000066382			ENSG00000067141			ENSG00000073584
ENSG00000066422			ENSG00000067167			ENSG00000073614
ENSG00000066427			ENSG00000067182			ENSG00000073670
ENSG00000066455			ENSG00000067191			ENSG00000073711
ENSG00000066468			ENSG00000067208			ENSG00000073712
ENSG00000066583			ENSG00000067369			ENSG00000073756
ENSG00000066629			ENSG00000067560			ENSG00000073849
ENSG00000066697			ENSG00000067606			ENSG00000073905
ENSG00000066739			ENSG00000067646			ENSG00000073969
ENSG00000066777			ENSG00000067715			ENSG00000074054
ENSG00000066827			ENSG00000067798			ENSG00000074181
ENSG00000066855			ENSG00000067842			ENSG00000074201
ENSG00000066933			ENSG00000067955			ENSG00000074211
ENSG00000067066			ENSG00000068024			ENSG00000074219
ENSG00000067082			ENSG00000068028			ENSG00000074266
ENSG00000067113			ENSG00000068078			ENSG00000074317
ENSG00000067141			ENSG00000068323			ENSG00000074319
ENSG00000067167			ENSG00000068354			ENSG00000074410
ENSG00000067182			ENSG00000068366			ENSG00000074416
ENSG00000067191			ENSG00000068383			ENSG00000074527
ENSG00000067208			ENSG00000068650			ENSG00000074590
ENSG00000067221			ENSG00000068697			ENSG00000074657
ENSG00000067560			ENSG00000068793			ENSG00000074755
ENSG00000067606			ENSG00000068796			ENSG00000074964
ENSG00000067646			ENSG00000068878			ENSG00000075043
ENSG00000067715			ENSG00000068971			ENSG00000075142
ENSG00000067798			ENSG00000069011			ENSG00000075151
ENSG00000067829			ENSG00000069122			ENSG00000075213
ENSG00000067840			ENSG00000069188			ENSG00000075223
ENSG00000067955			ENSG00000069275			ENSG00000075275
ENSG00000068024			ENSG00000069329			ENSG00000075292
ENSG00000068028			ENSG00000069345			ENSG00000075340
ENSG00000068078			ENSG00000069399			ENSG00000075391
ENSG00000068137			ENSG00000069493			ENSG00000075413
ENSG00000068308			ENSG00000069509			ENSG00000075415
ENSG00000068323			ENSG00000069702			ENSG00000075420
ENSG00000068366			ENSG00000069849			ENSG00000075461
ENSG00000068383			ENSG00000069869			ENSG00000075624
ENSG00000068400			ENSG00000069956			ENSG00000075651
ENSG00000068615			ENSG00000069966			ENSG00000075702
ENSG00000068697			ENSG00000069974			ENSG00000075785
ENSG00000068745			ENSG00000070018			ENSG00000075856
ENSG00000068781			ENSG00000070019			ENSG00000075891
ENSG00000068796			ENSG00000070061			ENSG00000076043
ENSG00000068831			ENSG00000070087			ENSG00000076053
ENSG00000068878			ENSG00000070159			ENSG00000076067
ENSG00000068971			ENSG00000070404			ENSG00000076108
ENSG00000069011			ENSG00000070413			ENSG00000076201
ENSG00000069122			ENSG00000070423			ENSG00000076321
ENSG00000069275			ENSG00000070444			ENSG00000076356
ENSG00000069345			ENSG00000070501			ENSG00000076554
ENSG00000069399			ENSG00000070601			ENSG00000076604
ENSG00000069424			ENSG00000070610			ENSG00000076650
ENSG00000069493			ENSG00000070614			ENSG00000076716
ENSG00000069509			ENSG00000070756			ENSG00000076770
ENSG00000069667			ENSG00000070759			ENSG00000077044
ENSG00000069702			ENSG00000070770			ENSG00000077063
ENSG00000069849			ENSG00000070778			ENSG00000077092
ENSG00000069869			ENSG00000070808			ENSG00000077097
ENSG00000069966			ENSG00000070831			ENSG00000077157
ENSG00000069974			ENSG00000070882			ENSG00000077254
ENSG00000069998			ENSG00000070886			ENSG00000077264
ENSG00000070018			ENSG00000070950			ENSG00000077274
ENSG00000070061			ENSG00000070961			ENSG00000077279
ENSG00000070087			ENSG00000071051			ENSG00000077454
ENSG00000070159			ENSG00000071054			ENSG00000077458
ENSG00000070214			ENSG00000071073			ENSG00000077684
ENSG00000070269			ENSG00000071127			ENSG00000077721
ENSG00000070366			ENSG00000071189			ENSG00000077782
ENSG00000070367			ENSG00000071242			ENSG00000077809
ENSG00000070413			ENSG00000071243			ENSG00000078018
ENSG00000070423			ENSG00000071246			ENSG00000078053
ENSG00000070444			ENSG00000071537			ENSG00000078081
ENSG00000070601			ENSG00000071564			ENSG00000078098
ENSG00000070610			ENSG00000071575			ENSG00000078114
ENSG00000070614			ENSG00000071626			ENSG00000078140
ENSG00000070756			ENSG00000071794			ENSG00000078269
ENSG00000070759			ENSG00000072042			ENSG00000078295
ENSG00000070770			ENSG00000072062			ENSG00000078304
ENSG00000070778			ENSG00000072071			ENSG00000078369
ENSG00000070808			ENSG00000072110			ENSG00000078399
ENSG00000070831			ENSG00000072121			ENSG00000078401
ENSG00000070882			ENSG00000072133			ENSG00000078403
ENSG00000070886			ENSG00000072134			ENSG00000078668
ENSG00000070950			ENSG00000072135			ENSG00000078699
ENSG00000070961			ENSG00000072163			ENSG00000078725
ENSG00000071054			ENSG00000072182			ENSG00000078747
ENSG00000071073			ENSG00000072274			ENSG00000078804
ENSG00000071127			ENSG00000072310			ENSG00000078898
ENSG00000071189			ENSG00000072315			ENSG00000079102
ENSG00000071242			ENSG00000072364			ENSG00000079156
ENSG00000071243			ENSG00000072401			ENSG00000079215
ENSG00000071246			ENSG00000072415			ENSG00000079277
ENSG00000071537			ENSG00000072422			ENSG00000079308
ENSG00000071575			ENSG00000072518			ENSG00000079335
ENSG00000071626			ENSG00000072609			ENSG00000079387
ENSG00000071794			ENSG00000072657			ENSG00000079432
ENSG00000071909			ENSG00000072682			ENSG00000079739
ENSG00000072041			ENSG00000072736			ENSG00000079805
ENSG00000072042			ENSG00000072778			ENSG00000079819
ENSG00000072071			ENSG00000072803			ENSG00000080371
ENSG00000072110			ENSG00000072818			ENSG00000080493
ENSG00000072121			ENSG00000072832			ENSG00000080503
ENSG00000072133			ENSG00000072849			ENSG00000080546
ENSG00000072134			ENSG00000072858			ENSG00000080573
ENSG00000072135			ENSG00000072952			ENSG00000080802
ENSG00000072182			ENSG00000073060			ENSG00000080815
ENSG00000072201			ENSG00000073150			ENSG00000080823
ENSG00000072274			ENSG00000073282			ENSG00000080839
ENSG00000072310			ENSG00000073331			ENSG00000080845
ENSG00000072315			ENSG00000073350			ENSG00000081014
ENSG00000072364			ENSG00000073417			ENSG00000081019
ENSG00000072401			ENSG00000073464			ENSG00000081041
ENSG00000072415			ENSG00000073584			ENSG00000081052
ENSG00000072422			ENSG00000073614			ENSG00000081059
ENSG00000072501			ENSG00000073670			ENSG00000081087
ENSG00000072518			ENSG00000073711			ENSG00000081154
ENSG00000072609			ENSG00000073712			ENSG00000081181
ENSG00000072657			ENSG00000073756			ENSG00000081189
ENSG00000072682			ENSG00000073849			ENSG00000081479
ENSG00000072736			ENSG00000073905			ENSG00000081791
ENSG00000072803			ENSG00000073921			ENSG00000081842
ENSG00000072832			ENSG00000073969			ENSG00000081853
ENSG00000072849			ENSG00000074054			ENSG00000081913
ENSG00000072858			ENSG00000074181			ENSG00000082146
ENSG00000072864			ENSG00000074201			ENSG00000082258
ENSG00000072952			ENSG00000074211			ENSG00000082293
ENSG00000073060			ENSG00000074219			ENSG00000082397
ENSG00000073150			ENSG00000074266			ENSG00000082438
ENSG00000073282			ENSG00000074317			ENSG00000082458
ENSG00000073331			ENSG00000074319			ENSG00000082482
ENSG00000073350			ENSG00000074410			ENSG00000082497
ENSG00000073584			ENSG00000074416			ENSG00000082641
ENSG00000073598			ENSG00000074527			ENSG00000082701
ENSG00000073614			ENSG00000074590			ENSG00000082898
ENSG00000073670			ENSG00000074657			ENSG00000082996
ENSG00000073711			ENSG00000074695			ENSG00000083168
ENSG00000073712			ENSG00000074755			ENSG00000083290
ENSG00000073734			ENSG00000074964			ENSG00000083307
ENSG00000073756			ENSG00000075043			ENSG00000083312
ENSG00000073792			ENSG00000075142			ENSG00000083444
ENSG00000073803			ENSG00000075151			ENSG00000083642
ENSG00000073849			ENSG00000075213			ENSG00000083799
ENSG00000073905			ENSG00000075218			ENSG00000083812
ENSG00000073910			ENSG00000075223			ENSG00000083857
ENSG00000073921			ENSG00000075275			ENSG00000083937
ENSG00000073969			ENSG00000075292			ENSG00000084070
ENSG00000074047			ENSG00000075340			ENSG00000084073
ENSG00000074054			ENSG00000075391			ENSG00000084112
ENSG00000074181			ENSG00000075413			ENSG00000084234
ENSG00000074201			ENSG00000075415			ENSG00000084463
ENSG00000074211			ENSG00000075420			ENSG00000084636
ENSG00000074219			ENSG00000075461			ENSG00000084674
ENSG00000074266			ENSG00000075624			ENSG00000084676
ENSG00000074317			ENSG00000075651			ENSG00000084731
ENSG00000074319			ENSG00000075702			ENSG00000084733
ENSG00000074356			ENSG00000075785			ENSG00000085063
ENSG00000074410			ENSG00000075790			ENSG00000085185
ENSG00000074416			ENSG00000075856			ENSG00000085224
ENSG00000074527			ENSG00000075884			ENSG00000085274
ENSG00000074590			ENSG00000075891			ENSG00000085276
ENSG00000074657			ENSG00000075945			ENSG00000085365
ENSG00000074660			ENSG00000076043			ENSG00000085382
ENSG00000074695			ENSG00000076053			ENSG00000085415
ENSG00000074696			ENSG00000076067			ENSG00000085433
ENSG00000074706			ENSG00000076108			ENSG00000085449
ENSG00000074755			ENSG00000076201			ENSG00000085491
ENSG00000074964			ENSG00000076321			ENSG00000085511
ENSG00000075043			ENSG00000076356			ENSG00000085733
ENSG00000075142			ENSG00000076554			ENSG00000085832
ENSG00000075151			ENSG00000076604			ENSG00000085998
ENSG00000075213			ENSG00000076650			ENSG00000086061
ENSG00000075223			ENSG00000076716			ENSG00000086062
ENSG00000075234			ENSG00000076770			ENSG00000086200
ENSG00000075275			ENSG00000077044			ENSG00000086289
ENSG00000075292			ENSG00000077063			ENSG00000086300
ENSG00000075340			ENSG00000077092			ENSG00000086475
ENSG00000075391			ENSG00000077097			ENSG00000086544
ENSG00000075399			ENSG00000077157			ENSG00000086570
ENSG00000075413			ENSG00000077254			ENSG00000086589
ENSG00000075415			ENSG00000077264			ENSG00000086598
ENSG00000075420			ENSG00000077274			ENSG00000086619
ENSG00000075461			ENSG00000077279			ENSG00000086712
ENSG00000075624			ENSG00000077454			ENSG00000086991
ENSG00000075651			ENSG00000077458			ENSG00000087053
ENSG00000075702			ENSG00000077514			ENSG00000087085
ENSG00000075785			ENSG00000077684			ENSG00000087095
ENSG00000075826			ENSG00000077721			ENSG00000087111
ENSG00000075856			ENSG00000077782			ENSG00000087245
ENSG00000075891			ENSG00000077800			ENSG00000087258
ENSG00000076043			ENSG00000077809			ENSG00000087274
ENSG00000076053			ENSG00000078018			ENSG00000087303
ENSG00000076067			ENSG00000078043			ENSG00000087460
ENSG00000076108			ENSG00000078053			ENSG00000087470
ENSG00000076201			ENSG00000078081			ENSG00000087495
ENSG00000076321			ENSG00000078098			ENSG00000087510
ENSG00000076356			ENSG00000078114			ENSG00000087916
ENSG00000076513			ENSG00000078124			ENSG00000088038
ENSG00000076554			ENSG00000078140			ENSG00000088179
ENSG00000076604			ENSG00000078269			ENSG00000088247
ENSG00000076641			ENSG00000078295			ENSG00000088305
ENSG00000076650			ENSG00000078304			ENSG00000088320
ENSG00000076716			ENSG00000078369			ENSG00000088356
ENSG00000076770			ENSG00000078399			ENSG00000088367
ENSG00000076864			ENSG00000078401			ENSG00000088387
ENSG00000077044			ENSG00000078403			ENSG00000088538
ENSG00000077063			ENSG00000078668			ENSG00000088543
ENSG00000077092			ENSG00000078674			ENSG00000088808
ENSG00000077097			ENSG00000078699			ENSG00000088812
ENSG00000077147			ENSG00000078725			ENSG00000088826
ENSG00000077157			ENSG00000078747			ENSG00000088832
ENSG00000077254			ENSG00000078804			ENSG00000088930
ENSG00000077264			ENSG00000078898			ENSG00000089006
ENSG00000077274			ENSG00000079102			ENSG00000089041
ENSG00000077279			ENSG00000079134			ENSG00000089094
ENSG00000077312			ENSG00000079156			ENSG00000089177
ENSG00000077454			ENSG00000079215			ENSG00000089225
ENSG00000077458			ENSG00000079277			ENSG00000089280
ENSG00000077585			ENSG00000079308			ENSG00000089356
ENSG00000077684			ENSG00000079335			ENSG00000089597
ENSG00000077721			ENSG00000079387			ENSG00000089693
ENSG00000077782			ENSG00000079432			ENSG00000089723
ENSG00000077809			ENSG00000079459			ENSG00000089818
ENSG00000078018			ENSG00000079691			ENSG00000090054
ENSG00000078053			ENSG00000079739			ENSG00000090060
ENSG00000078081			ENSG00000079785			ENSG00000090061
ENSG00000078098			ENSG00000079805			ENSG00000090104
ENSG00000078114			ENSG00000079819			ENSG00000090238
ENSG00000078140			ENSG00000079950			ENSG00000090273
ENSG00000078269			ENSG00000080189			ENSG00000090372
ENSG00000078295			ENSG00000080345			ENSG00000090447
ENSG00000078304			ENSG00000080371			ENSG00000090520
ENSG00000078328			ENSG00000080493			ENSG00000090534
ENSG00000078369			ENSG00000080503			ENSG00000090539
ENSG00000078399			ENSG00000080546			ENSG00000090615
ENSG00000078401			ENSG00000080572			ENSG00000090686
ENSG00000078403			ENSG00000080573			ENSG00000090861
ENSG00000078668			ENSG00000080709			ENSG00000090905
ENSG00000078699			ENSG00000080802			ENSG00000090975
ENSG00000078725			ENSG00000080815			ENSG00000091039
ENSG00000078747			ENSG00000080819			ENSG00000091073
ENSG00000078804			ENSG00000080823			ENSG00000091129
ENSG00000078808			ENSG00000080839			ENSG00000091157
ENSG00000078898			ENSG00000080845			ENSG00000091164
ENSG00000079102			ENSG00000081014			ENSG00000091409
ENSG00000079156			ENSG00000081019			ENSG00000091428
ENSG00000079215			ENSG00000081041			ENSG00000091592
ENSG00000079277			ENSG00000081052			ENSG00000091640
ENSG00000079308			ENSG00000081059			ENSG00000091656
ENSG00000079332			ENSG00000081087			ENSG00000091664
ENSG00000079335			ENSG00000081148			ENSG00000091831
ENSG00000079387			ENSG00000081154			ENSG00000091879
ENSG00000079432			ENSG00000081181			ENSG00000091972
ENSG00000079739			ENSG00000081189			ENSG00000092051
ENSG00000079805			ENSG00000081479			ENSG00000092068
ENSG00000079819			ENSG00000081791			ENSG00000092096
ENSG00000080298			ENSG00000081842			ENSG00000092098
ENSG00000080371			ENSG00000081853			ENSG00000092148
ENSG00000080493			ENSG00000081913			ENSG00000092199
ENSG00000080503			ENSG00000082146			ENSG00000092201
ENSG00000080546			ENSG00000082153			ENSG00000092421
ENSG00000080573			ENSG00000082175			ENSG00000092439
ENSG00000080709			ENSG00000082258			ENSG00000092445
ENSG00000080802			ENSG00000082269			ENSG00000092529
ENSG00000080815			ENSG00000082293			ENSG00000092531
ENSG00000080822			ENSG00000082397			ENSG00000092820
ENSG00000080823			ENSG00000082438			ENSG00000092847
ENSG00000080839			ENSG00000082458			ENSG00000092871
ENSG00000080845			ENSG00000082482			ENSG00000092964
ENSG00000081014			ENSG00000082497			ENSG00000092969
ENSG00000081019			ENSG00000082641			ENSG00000093167
ENSG00000081041			ENSG00000082684			ENSG00000094975
ENSG00000081052			ENSG00000082701			ENSG00000095066
ENSG00000081059			ENSG00000082898			ENSG00000095139
ENSG00000081087			ENSG00000082996			ENSG00000095203
ENSG00000081154			ENSG00000083067			ENSG00000095370
ENSG00000081177			ENSG00000083168			ENSG00000095397
ENSG00000081181			ENSG00000083290			ENSG00000095539
ENSG00000081189			ENSG00000083307			ENSG00000095564
ENSG00000081248			ENSG00000083312			ENSG00000095587
ENSG00000081277			ENSG00000083444			ENSG00000095637
ENSG00000081320			ENSG00000083642			ENSG00000095739
ENSG00000081377			ENSG00000083750			ENSG00000095752
ENSG00000081479			ENSG00000083799			ENSG00000095787
ENSG00000081791			ENSG00000083812			ENSG00000095794
ENSG00000081842			ENSG00000083857			ENSG00000095951
ENSG00000081853			ENSG00000083937			ENSG00000096060
ENSG00000081913			ENSG00000084070			ENSG00000096063
ENSG00000082146			ENSG00000084073			ENSG00000096401
ENSG00000082258			ENSG00000084090			ENSG00000096433
ENSG00000082293			ENSG00000084112			ENSG00000096717
ENSG00000082397			ENSG00000084234			ENSG00000096746
ENSG00000082438			ENSG00000084463			ENSG00000096968
ENSG00000082458			ENSG00000084636			ENSG00000097007
ENSG00000082482			ENSG00000084674			ENSG00000097033
ENSG00000082497			ENSG00000084676			ENSG00000099139
ENSG00000082641			ENSG00000084731			ENSG00000099194
ENSG00000082701			ENSG00000084733			ENSG00000099203
ENSG00000082805			ENSG00000084754			ENSG00000099204
ENSG00000082898			ENSG00000084764			ENSG00000099246
ENSG00000082929			ENSG00000085063			ENSG00000099250
ENSG00000082996			ENSG00000085185			ENSG00000099256
ENSG00000083097			ENSG00000085224			ENSG00000099260
ENSG00000083168			ENSG00000085274			ENSG00000099331
ENSG00000083290			ENSG00000085276			ENSG00000099364
ENSG00000083307			ENSG00000085365			ENSG00000099365
ENSG00000083312			ENSG00000085377			ENSG00000099715
ENSG00000083444			ENSG00000085382			ENSG00000099783
ENSG00000083520			ENSG00000085415			ENSG00000099785
ENSG00000083622			ENSG00000085433			ENSG00000099797
ENSG00000083642			ENSG00000085449			ENSG00000099804
ENSG00000083799			ENSG00000085491			ENSG00000099864
ENSG00000083812			ENSG00000085511			ENSG00000099875
ENSG00000083857			ENSG00000085644			ENSG00000099889
ENSG00000083896			ENSG00000085733			ENSG00000099904
ENSG00000083937			ENSG00000085741			ENSG00000099917
ENSG00000084070			ENSG00000085788			ENSG00000099942
ENSG00000084073			ENSG00000085832			ENSG00000099953
ENSG00000084112			ENSG00000085998			ENSG00000099956
ENSG00000084234			ENSG00000086061			ENSG00000099968
ENSG00000084463			ENSG00000086062			ENSG00000099992
ENSG00000084628			ENSG00000086065			ENSG00000100003
ENSG00000084636			ENSG00000086200			ENSG00000100027
ENSG00000084674			ENSG00000086289			ENSG00000100030
ENSG00000084676			ENSG00000086300			ENSG00000100034
ENSG00000084693			ENSG00000086475			ENSG00000100060
ENSG00000084731			ENSG00000086544			ENSG00000100065
ENSG00000084733			ENSG00000086570			ENSG00000100075
ENSG00000085063			ENSG00000086589			ENSG00000100078
ENSG00000085185			ENSG00000086598			ENSG00000100084
ENSG00000085224			ENSG00000086619			ENSG00000100092
ENSG00000085274			ENSG00000086712			ENSG00000100097
ENSG00000085276			ENSG00000086991			ENSG00000100105
ENSG00000085365			ENSG00000087053			ENSG00000100141
ENSG00000085382			ENSG00000087085			ENSG00000100167
ENSG00000085415			ENSG00000087086			ENSG00000100181
ENSG00000085433			ENSG00000087095			ENSG00000100207
ENSG00000085449			ENSG00000087111			ENSG00000100226
ENSG00000085491			ENSG00000087245			ENSG00000100227
ENSG00000085511			ENSG00000087258			ENSG00000100234
ENSG00000085733			ENSG00000087274			ENSG00000100241
ENSG00000085741			ENSG00000087302			ENSG00000100242
ENSG00000085832			ENSG00000087303			ENSG00000100243
ENSG00000085978			ENSG00000087448			ENSG00000100246
ENSG00000085998			ENSG00000087460			ENSG00000100280
ENSG00000086061			ENSG00000087470			ENSG00000100281
ENSG00000086062			ENSG00000087495			ENSG00000100284
ENSG00000086200			ENSG00000087510			ENSG00000100285
ENSG00000086289			ENSG00000087916			ENSG00000100302
ENSG00000086300			ENSG00000088038			ENSG00000100307
ENSG00000086475			ENSG00000088179			ENSG00000100311
ENSG00000086544			ENSG00000088247			ENSG00000100314
ENSG00000086570			ENSG00000088305			ENSG00000100320
ENSG00000086589			ENSG00000088320			ENSG00000100321
ENSG00000086598			ENSG00000088356			ENSG00000100325
ENSG00000086619			ENSG00000088367			ENSG00000100330
ENSG00000086666			ENSG00000088387			ENSG00000100345
ENSG00000086712			ENSG00000088448			ENSG00000100346
ENSG00000086991			ENSG00000088538			ENSG00000100348
ENSG00000087053			ENSG00000088543			ENSG00000100379
ENSG00000087085			ENSG00000088756			ENSG00000100387
ENSG00000087095			ENSG00000088808			ENSG00000100393
ENSG00000087111			ENSG00000088812			ENSG00000100403
ENSG00000087206			ENSG00000088826			ENSG00000100412
ENSG00000087245			ENSG00000088832			ENSG00000100425
ENSG00000087258			ENSG00000088930			ENSG00000100433
ENSG00000087274			ENSG00000089006			ENSG00000100439
ENSG00000087303			ENSG00000089041			ENSG00000100442
ENSG00000087338			ENSG00000089057			ENSG00000100473
ENSG00000087460			ENSG00000089094			ENSG00000100503
ENSG00000087470			ENSG00000089154			ENSG00000100505
ENSG00000087494			ENSG00000089159			ENSG00000100522
ENSG00000087495			ENSG00000089177			ENSG00000100523
ENSG00000087502			ENSG00000089199			ENSG00000100528
ENSG00000087510			ENSG00000089225			ENSG00000100568
ENSG00000087916			ENSG00000089280			ENSG00000100575
ENSG00000088038			ENSG00000089356			ENSG00000100592
ENSG00000088179			ENSG00000089597			ENSG00000100596
ENSG00000088247			ENSG00000089693			ENSG00000100605
ENSG00000088305			ENSG00000089723			ENSG00000100614
ENSG00000088320			ENSG00000089818			ENSG00000100644
ENSG00000088356			ENSG00000090020			ENSG00000100650
ENSG00000088367			ENSG00000090054			ENSG00000100664
ENSG00000088387			ENSG00000090060			ENSG00000100697
ENSG00000088448			ENSG00000090061			ENSG00000100711
ENSG00000088538			ENSG00000090097			ENSG00000100767
ENSG00000088543			ENSG00000090104			ENSG00000100784
ENSG00000088808			ENSG00000090238			ENSG00000100796
ENSG00000088812			ENSG00000090269			ENSG00000100811
ENSG00000088826			ENSG00000090273			ENSG00000100815
ENSG00000088832			ENSG00000090316			ENSG00000100829
ENSG00000088882			ENSG00000090372			ENSG00000100836
ENSG00000088888			ENSG00000090447			ENSG00000100884
ENSG00000088899			ENSG00000090487			ENSG00000100897
ENSG00000088930			ENSG00000090520			ENSG00000100916
ENSG00000089006			ENSG00000090534			ENSG00000100934
ENSG00000089041			ENSG00000090539			ENSG00000100941
ENSG00000089094			ENSG00000090554			ENSG00000100968
ENSG00000089123			ENSG00000090615			ENSG00000100987
ENSG00000089177			ENSG00000090621			ENSG00000100991
ENSG00000089225			ENSG00000090686			ENSG00000101040
ENSG00000089280			ENSG00000090776			ENSG00000101057
ENSG00000089351			ENSG00000090861			ENSG00000101079
ENSG00000089356			ENSG00000090889			ENSG00000101084
ENSG00000089486			ENSG00000090905			ENSG00000101098
ENSG00000089558			ENSG00000090924			ENSG00000101109
ENSG00000089597			ENSG00000090975			ENSG00000101126
ENSG00000089693			ENSG00000091039			ENSG00000101146
ENSG00000089723			ENSG00000091073			ENSG00000101150
ENSG00000089818			ENSG00000091129			ENSG00000101152
ENSG00000089916			ENSG00000091137			ENSG00000101166
ENSG00000090054			ENSG00000091138			ENSG00000101189
ENSG00000090060			ENSG00000091157			ENSG00000101193
ENSG00000090061			ENSG00000091164			ENSG00000101194
ENSG00000090104			ENSG00000091409			ENSG00000101216
ENSG00000090238			ENSG00000091428			ENSG00000101222
ENSG00000090266			ENSG00000091482			ENSG00000101224
ENSG00000090273			ENSG00000091536			ENSG00000101236
ENSG00000090372			ENSG00000091592			ENSG00000101265
ENSG00000090447			ENSG00000091640			ENSG00000101266
ENSG00000090470			ENSG00000091656			ENSG00000101290
ENSG00000090520			ENSG00000091664			ENSG00000101298
ENSG00000090534			ENSG00000091831			ENSG00000101306
ENSG00000090539			ENSG00000091844			ENSG00000101323
ENSG00000090615			ENSG00000091879			ENSG00000101331
ENSG00000090686			ENSG00000091972			ENSG00000101333
ENSG00000090857			ENSG00000092051			ENSG00000101337
ENSG00000090861			ENSG00000092068			ENSG00000101346
ENSG00000090905			ENSG00000092096			ENSG00000101350
ENSG00000090975			ENSG00000092098			ENSG00000101367
ENSG00000091039			ENSG00000092108			ENSG00000101384
ENSG00000091073			ENSG00000092140			ENSG00000101400
ENSG00000091127			ENSG00000092148			ENSG00000101407
ENSG00000091129			ENSG00000092199			ENSG00000101412
ENSG00000091157			ENSG00000092201			ENSG00000101413
ENSG00000091164			ENSG00000092345			ENSG00000101421
ENSG00000091409			ENSG00000092421			ENSG00000101438
ENSG00000091428			ENSG00000092439			ENSG00000101444
ENSG00000091436			ENSG00000092445			ENSG00000101445
ENSG00000091490			ENSG00000092529			ENSG00000101463
ENSG00000091527			ENSG00000092531			ENSG00000101542
ENSG00000091542			ENSG00000092607			ENSG00000101557
ENSG00000091592			ENSG00000092820			ENSG00000101665
ENSG00000091640			ENSG00000092847			ENSG00000101695
ENSG00000091656			ENSG00000092871			ENSG00000101745
ENSG00000091664			ENSG00000092964			ENSG00000101746
ENSG00000091732			ENSG00000092969			ENSG00000101773
ENSG00000091831			ENSG00000093167			ENSG00000101782
ENSG00000091879			ENSG00000094916			ENSG00000101868
ENSG00000091972			ENSG00000094963			ENSG00000101888
ENSG00000092051			ENSG00000094975			ENSG00000101892
ENSG00000092067			ENSG00000095066			ENSG00000101911
ENSG00000092068			ENSG00000095139			ENSG00000101928
ENSG00000092096			ENSG00000095203			ENSG00000101935
ENSG00000092098			ENSG00000095209			ENSG00000101945
ENSG00000092148			ENSG00000095321			ENSG00000101955
ENSG00000092199			ENSG00000095370			ENSG00000101958
ENSG00000092201			ENSG00000095397			ENSG00000101972
ENSG00000092421			ENSG00000095539			ENSG00000101974
ENSG00000092439			ENSG00000095564			ENSG00000101977
ENSG00000092445			ENSG00000095587			ENSG00000101986
ENSG00000092529			ENSG00000095637			ENSG00000102003
ENSG00000092531			ENSG00000095739			ENSG00000102007
ENSG00000092820			ENSG00000095752			ENSG00000102010
ENSG00000092841			ENSG00000095787			ENSG00000102024
ENSG00000092847			ENSG00000095794			ENSG00000102038
ENSG00000092871			ENSG00000095951			ENSG00000102054
ENSG00000092931			ENSG00000096060			ENSG00000102057
ENSG00000092964			ENSG00000096063			ENSG00000102078
ENSG00000092969			ENSG00000096070			ENSG00000102081
ENSG00000093134			ENSG00000096401			ENSG00000102096
ENSG00000093167			ENSG00000096433			ENSG00000102100
ENSG00000094804			ENSG00000096717			ENSG00000102104
ENSG00000094841			ENSG00000096746			ENSG00000102119
ENSG00000094975			ENSG00000096968			ENSG00000102125
ENSG00000095066			ENSG00000097007			ENSG00000102144
ENSG00000095139			ENSG00000097033			ENSG00000102145
ENSG00000095203			ENSG00000099139			ENSG00000102189
ENSG00000095303			ENSG00000099194			ENSG00000102218
ENSG00000095370			ENSG00000099203			ENSG00000102221
ENSG00000095397			ENSG00000099204			ENSG00000102225
ENSG00000095539			ENSG00000099219			ENSG00000102230
ENSG00000095564			ENSG00000099246			ENSG00000102241
ENSG00000095574			ENSG00000099250			ENSG00000102271
ENSG00000095587			ENSG00000099256			ENSG00000102290
ENSG00000095596			ENSG00000099260			ENSG00000102302
ENSG00000095637			ENSG00000099331			ENSG00000102362
ENSG00000095739			ENSG00000099364			ENSG00000102445
ENSG00000095752			ENSG00000099365			ENSG00000102466
ENSG00000095787			ENSG00000099715			ENSG00000102468
ENSG00000095794			ENSG00000099725			ENSG00000102531
ENSG00000095951			ENSG00000099783			ENSG00000102572
ENSG00000096060			ENSG00000099785			ENSG00000102595
ENSG00000096063			ENSG00000099797			ENSG00000102606
ENSG00000096401			ENSG00000099804			ENSG00000102678
ENSG00000096433			ENSG00000099810			ENSG00000102683
ENSG00000096467			ENSG00000099822			ENSG00000102710
ENSG00000096474			ENSG00000099864			ENSG00000102753
ENSG00000096717			ENSG00000099875			ENSG00000102755
ENSG00000096746			ENSG00000099889			ENSG00000102780
ENSG00000096968			ENSG00000099901			ENSG00000102804
ENSG00000097007			ENSG00000099904			ENSG00000102858
ENSG00000097021			ENSG00000099917			ENSG00000102898
ENSG00000097033			ENSG00000099942			ENSG00000102900
ENSG00000099139			ENSG00000099953			ENSG00000102908
ENSG00000099194			ENSG00000099956			ENSG00000102931
ENSG00000099203			ENSG00000099968			ENSG00000102935
ENSG00000099204			ENSG00000099977			ENSG00000102974
ENSG00000099246			ENSG00000099985			ENSG00000102978
ENSG00000099250			ENSG00000099992			ENSG00000103034
ENSG00000099256			ENSG00000100003			ENSG00000103035
ENSG00000099260			ENSG00000100027			ENSG00000103044
ENSG00000099282			ENSG00000100030			ENSG00000103056
ENSG00000099331			ENSG00000100034			ENSG00000103064
ENSG00000099364			ENSG00000100060			ENSG00000103066
ENSG00000099365			ENSG00000100065			ENSG00000103089
ENSG00000099715			ENSG00000100075			ENSG00000103126
ENSG00000099783			ENSG00000100078			ENSG00000103160
ENSG00000099785			ENSG00000100084			ENSG00000103174
ENSG00000099797			ENSG00000100092			ENSG00000103187
ENSG00000099804			ENSG00000100097			ENSG00000103194
ENSG00000099864			ENSG00000100105			ENSG00000103200
ENSG00000099875			ENSG00000100141			ENSG00000103222
ENSG00000099889			ENSG00000100146			ENSG00000103257
ENSG00000099904			ENSG00000100167			ENSG00000103275
ENSG00000099917			ENSG00000100181			ENSG00000103319
ENSG00000099940			ENSG00000100201			ENSG00000103326
ENSG00000099942			ENSG00000100206			ENSG00000103342
ENSG00000099953			ENSG00000100207			ENSG00000103415
ENSG00000099956			ENSG00000100216			ENSG00000103423
ENSG00000099957			ENSG00000100219			ENSG00000103426
ENSG00000099958			ENSG00000100226			ENSG00000103429
ENSG00000099968			ENSG00000100227			ENSG00000103449
ENSG00000099985			ENSG00000100234			ENSG00000103479
ENSG00000099991			ENSG00000100241			ENSG00000103489
ENSG00000099992			ENSG00000100242			ENSG00000103502
ENSG00000100003			ENSG00000100243			ENSG00000103512
ENSG00000100014			ENSG00000100246			ENSG00000103549
ENSG00000100027			ENSG00000100266			ENSG00000103569
ENSG00000100030			ENSG00000100280			ENSG00000103642
ENSG00000100034			ENSG00000100281			ENSG00000103647
ENSG00000100060			ENSG00000100284			ENSG00000103653
ENSG00000100065			ENSG00000100285			ENSG00000103710
ENSG00000100068			ENSG00000100292			ENSG00000103723
ENSG00000100075			ENSG00000100302			ENSG00000103769
ENSG00000100078			ENSG00000100307			ENSG00000103888
ENSG00000100083			ENSG00000100311			ENSG00000103966
ENSG00000100084			ENSG00000100314			ENSG00000104064
ENSG00000100092			ENSG00000100320			ENSG00000104067
ENSG00000100097			ENSG00000100321			ENSG00000104081
ENSG00000100100			ENSG00000100325			ENSG00000104093
ENSG00000100105			ENSG00000100330			ENSG00000104131
ENSG00000100106			ENSG00000100345			ENSG00000104140
ENSG00000100124			ENSG00000100346			ENSG00000104154
ENSG00000100141			ENSG00000100348			ENSG00000104164
ENSG00000100151			ENSG00000100362			ENSG00000104177
ENSG00000100167			ENSG00000100379			ENSG00000104219
ENSG00000100181			ENSG00000100380			ENSG00000104267
ENSG00000100207			ENSG00000100387			ENSG00000104290
ENSG00000100221			ENSG00000100393			ENSG00000104313
ENSG00000100226			ENSG00000100403			ENSG00000104327
ENSG00000100227			ENSG00000100412			ENSG00000104331
ENSG00000100234			ENSG00000100425			ENSG00000104332
ENSG00000100239			ENSG00000100426			ENSG00000104365
ENSG00000100241			ENSG00000100433			ENSG00000104375
ENSG00000100242			ENSG00000100439			ENSG00000104388
ENSG00000100243			ENSG00000100441			ENSG00000104415
ENSG00000100246			ENSG00000100442			ENSG00000104419
ENSG00000100258			ENSG00000100473			ENSG00000104435
ENSG00000100266			ENSG00000100503			ENSG00000104442
ENSG00000100280			ENSG00000100505			ENSG00000104447
ENSG00000100281			ENSG00000100519			ENSG00000104490
ENSG00000100284			ENSG00000100522			ENSG00000104497
ENSG00000100285			ENSG00000100523			ENSG00000104517
ENSG00000100288			ENSG00000100528			ENSG00000104549
ENSG00000100294			ENSG00000100554			ENSG00000104635
ENSG00000100296			ENSG00000100568			ENSG00000104660
ENSG00000100302			ENSG00000100575			ENSG00000104695
ENSG00000100307			ENSG00000100592			ENSG00000104722
ENSG00000100311			ENSG00000100596			ENSG00000104728
ENSG00000100314			ENSG00000100605			ENSG00000104756
ENSG00000100320			ENSG00000100614			ENSG00000104765
ENSG00000100321			ENSG00000100644			ENSG00000104783
ENSG00000100325			ENSG00000100650			ENSG00000104812
ENSG00000100330			ENSG00000100664			ENSG00000104859
ENSG00000100335			ENSG00000100665			ENSG00000104863
ENSG00000100345			ENSG00000100697			ENSG00000104880
ENSG00000100346			ENSG00000100711			ENSG00000104881
ENSG00000100348			ENSG00000100731			ENSG00000104885
ENSG00000100365			ENSG00000100767			ENSG00000104886
ENSG00000100376			ENSG00000100784			ENSG00000104888
ENSG00000100379			ENSG00000100796			ENSG00000104936
ENSG00000100387			ENSG00000100811			ENSG00000105137
ENSG00000100393			ENSG00000100813			ENSG00000105173
ENSG00000100403			ENSG00000100815			ENSG00000105176
ENSG00000100412			ENSG00000100829			ENSG00000105186
ENSG00000100417			ENSG00000100836			ENSG00000105204
ENSG00000100425			ENSG00000100852			ENSG00000105220
ENSG00000100433			ENSG00000100883			ENSG00000105223
ENSG00000100439			ENSG00000100884			ENSG00000105227
ENSG00000100442			ENSG00000100897			ENSG00000105245
ENSG00000100461			ENSG00000100906			ENSG00000105255
ENSG00000100473			ENSG00000100916			ENSG00000105281
ENSG00000100478			ENSG00000100926			ENSG00000105323
ENSG00000100483			ENSG00000100934			ENSG00000105372
ENSG00000100503			ENSG00000100941			ENSG00000105401
ENSG00000100505			ENSG00000100968			ENSG00000105438
ENSG00000100519			ENSG00000100982			ENSG00000105443
ENSG00000100522			ENSG00000100987			ENSG00000105514
ENSG00000100523			ENSG00000100991			ENSG00000105552
ENSG00000100528			ENSG00000101040			ENSG00000105568
ENSG00000100558			ENSG00000101057			ENSG00000105576
ENSG00000100568			ENSG00000101079			ENSG00000105647
ENSG00000100575			ENSG00000101080			ENSG00000105648
ENSG00000100592			ENSG00000101084			ENSG00000105656
ENSG00000100593			ENSG00000101098			ENSG00000105698
ENSG00000100596			ENSG00000101109			ENSG00000105722
ENSG00000100605			ENSG00000101126			ENSG00000105737
ENSG00000100614			ENSG00000101144			ENSG00000105767
ENSG00000100644			ENSG00000101146			ENSG00000105810
ENSG00000100650			ENSG00000101150			ENSG00000105825
ENSG00000100664			ENSG00000101152			ENSG00000105829
ENSG00000100697			ENSG00000101166			ENSG00000105835
ENSG00000100711			ENSG00000101189			ENSG00000105854
ENSG00000100722			ENSG00000101193			ENSG00000105855
ENSG00000100744			ENSG00000101194			ENSG00000105856
ENSG00000100767			ENSG00000101216			ENSG00000105866
ENSG00000100784			ENSG00000101222			ENSG00000105880
ENSG00000100796			ENSG00000101224			ENSG00000105887
ENSG00000100811			ENSG00000101236			ENSG00000105894
ENSG00000100813			ENSG00000101247			ENSG00000105968
ENSG00000100815			ENSG00000101255			ENSG00000105971
ENSG00000100829			ENSG00000101265			ENSG00000105974
ENSG00000100836			ENSG00000101266			ENSG00000105976
ENSG00000100884			ENSG00000101290			ENSG00000105983
ENSG00000100897			ENSG00000101298			ENSG00000105991
ENSG00000100916			ENSG00000101306			ENSG00000105997
ENSG00000100931			ENSG00000101321			ENSG00000106004
ENSG00000100934			ENSG00000101323			ENSG00000106006
ENSG00000100941			ENSG00000101331			ENSG00000106025
ENSG00000100968			ENSG00000101333			ENSG00000106031
ENSG00000100982			ENSG00000101337			ENSG00000106069
ENSG00000100987			ENSG00000101346			ENSG00000106070
ENSG00000100991			ENSG00000101347			ENSG00000106078
ENSG00000101004			ENSG00000101349			ENSG00000106089
ENSG00000101019			ENSG00000101350			ENSG00000106105
ENSG00000101040			ENSG00000101363			ENSG00000106123
ENSG00000101057			ENSG00000101367			ENSG00000106144
ENSG00000101079			ENSG00000101384			ENSG00000106236
ENSG00000101084			ENSG00000101400			ENSG00000106278
ENSG00000101098			ENSG00000101407			ENSG00000106327
ENSG00000101109			ENSG00000101412			ENSG00000106330
ENSG00000101126			ENSG00000101413			ENSG00000106348
ENSG00000101146			ENSG00000101421			ENSG00000106351
ENSG00000101150			ENSG00000101438			ENSG00000106355
ENSG00000101152			ENSG00000101444			ENSG00000106366
ENSG00000101162			ENSG00000101445			ENSG00000106367
ENSG00000101166			ENSG00000101452			ENSG00000106392
ENSG00000101180			ENSG00000101460			ENSG00000106397
ENSG00000101189			ENSG00000101463			ENSG00000106459
ENSG00000101193			ENSG00000101542			ENSG00000106462
ENSG00000101194			ENSG00000101557			ENSG00000106477
ENSG00000101216			ENSG00000101558			ENSG00000106484
ENSG00000101222			ENSG00000101605			ENSG00000106511
ENSG00000101224			ENSG00000101654			ENSG00000106524
ENSG00000101236			ENSG00000101665			ENSG00000106537
ENSG00000101265			ENSG00000101670			ENSG00000106541
ENSG00000101266			ENSG00000101695			ENSG00000106546
ENSG00000101276			ENSG00000101745			ENSG00000106571
ENSG00000101290			ENSG00000101746			ENSG00000106588
ENSG00000101294			ENSG00000101773			ENSG00000106617
ENSG00000101298			ENSG00000101782			ENSG00000106665
ENSG00000101306			ENSG00000101849			ENSG00000106682
ENSG00000101311			ENSG00000101856			ENSG00000106683
ENSG00000101323			ENSG00000101868			ENSG00000106688
ENSG00000101331			ENSG00000101888			ENSG00000106689
ENSG00000101333			ENSG00000101892			ENSG00000106692
ENSG00000101337			ENSG00000101911			ENSG00000106701
ENSG00000101346			ENSG00000101928			ENSG00000106714
ENSG00000101350			ENSG00000101935			ENSG00000106723
ENSG00000101367			ENSG00000101945			ENSG00000106771
ENSG00000101384			ENSG00000101955			ENSG00000106789
ENSG00000101400			ENSG00000101958			ENSG00000106799
ENSG00000101407			ENSG00000101966			ENSG00000106803
ENSG00000101412			ENSG00000101972			ENSG00000106809
ENSG00000101413			ENSG00000101974			ENSG00000106819
ENSG00000101417			ENSG00000101977			ENSG00000106829
ENSG00000101421			ENSG00000101986			ENSG00000106852
ENSG00000101438			ENSG00000102003			ENSG00000106993
ENSG00000101444			ENSG00000102007			ENSG00000107077
ENSG00000101445			ENSG00000102010			ENSG00000107104
ENSG00000101447			ENSG00000102024			ENSG00000107105
ENSG00000101452			ENSG00000102030			ENSG00000107130
ENSG00000101460			ENSG00000102034			ENSG00000107140
ENSG00000101463			ENSG00000102038			ENSG00000107165
ENSG00000101464			ENSG00000102053			ENSG00000107187
ENSG00000101473			ENSG00000102054			ENSG00000107242
ENSG00000101542			ENSG00000102057			ENSG00000107249
ENSG00000101544			ENSG00000102069			ENSG00000107282
ENSG00000101557			ENSG00000102078			ENSG00000107295
ENSG00000101665			ENSG00000102081			ENSG00000107331
ENSG00000101695			ENSG00000102096			ENSG00000107341
ENSG00000101745			ENSG00000102098			ENSG00000107362
ENSG00000101746			ENSG00000102100			ENSG00000107443
ENSG00000101773			ENSG00000102104			ENSG00000107485
ENSG00000101782			ENSG00000102119			ENSG00000107551
ENSG00000101825			ENSG00000102125			ENSG00000107560
ENSG00000101844			ENSG00000102144			ENSG00000107562
ENSG00000101868			ENSG00000102145			ENSG00000107566
ENSG00000101888			ENSG00000102172			ENSG00000107581
ENSG00000101892			ENSG00000102189			ENSG00000107623
ENSG00000101911			ENSG00000102218			ENSG00000107625
ENSG00000101916			ENSG00000102221			ENSG00000107651
ENSG00000101928			ENSG00000102225			ENSG00000107672
ENSG00000101935			ENSG00000102230			ENSG00000107679
ENSG00000101945			ENSG00000102241			ENSG00000107719
ENSG00000101955			ENSG00000102271			ENSG00000107742
ENSG00000101958			ENSG00000102287			ENSG00000107745
ENSG00000101972			ENSG00000102290			ENSG00000107758
ENSG00000101974			ENSG00000102302			ENSG00000107771
ENSG00000101977			ENSG00000102312			ENSG00000107779
ENSG00000101986			ENSG00000102317			ENSG00000107816
ENSG00000102003			ENSG00000102362			ENSG00000107829
ENSG00000102007			ENSG00000102401			ENSG00000107854
ENSG00000102010			ENSG00000102445			ENSG00000107859
ENSG00000102024			ENSG00000102466			ENSG00000107862
ENSG00000102034			ENSG00000102468			ENSG00000107863
ENSG00000102038			ENSG00000102471			ENSG00000107864
ENSG00000102054			ENSG00000102531			ENSG00000107874
ENSG00000102057			ENSG00000102554			ENSG00000107882
ENSG00000102078			ENSG00000102572			ENSG00000107897
ENSG00000102081			ENSG00000102595			ENSG00000107938
ENSG00000102096			ENSG00000102606			ENSG00000107954
ENSG00000102100			ENSG00000102678			ENSG00000107968
ENSG00000102104			ENSG00000102683			ENSG00000107984
ENSG00000102119			ENSG00000102710			ENSG00000108001
ENSG00000102125			ENSG00000102743			ENSG00000108018
ENSG00000102144			ENSG00000102753			ENSG00000108061
ENSG00000102145			ENSG00000102755			ENSG00000108094
ENSG00000102158			ENSG00000102780			ENSG00000108100
ENSG00000102189			ENSG00000102804			ENSG00000108107
ENSG00000102218			ENSG00000102858			ENSG00000108175
ENSG00000102221			ENSG00000102882			ENSG00000108179
ENSG00000102225			ENSG00000102898			ENSG00000108219
ENSG00000102226			ENSG00000102900			ENSG00000108231
ENSG00000102230			ENSG00000102908			ENSG00000108262
ENSG00000102241			ENSG00000102931			ENSG00000108306
ENSG00000102271			ENSG00000102935			ENSG00000108312
ENSG00000102287			ENSG00000102974			ENSG00000108342
ENSG00000102290			ENSG00000102978			ENSG00000108344
ENSG00000102302			ENSG00000102996			ENSG00000108349
ENSG00000102362			ENSG00000103034			ENSG00000108352
ENSG00000102383			ENSG00000103035			ENSG00000108370
ENSG00000102445			ENSG00000103044			ENSG00000108379
ENSG00000102466			ENSG00000103056			ENSG00000108387
ENSG00000102468			ENSG00000103064			ENSG00000108389
ENSG00000102531			ENSG00000103066			ENSG00000108395
ENSG00000102572			ENSG00000103089			ENSG00000108406
ENSG00000102595			ENSG00000103126			ENSG00000108424
ENSG00000102606			ENSG00000103160			ENSG00000108433
ENSG00000102678			ENSG00000103174			ENSG00000108443
ENSG00000102683			ENSG00000103187			ENSG00000108468
ENSG00000102710			ENSG00000103194			ENSG00000108510
ENSG00000102753			ENSG00000103196			ENSG00000108511
ENSG00000102755			ENSG00000103200			ENSG00000108518
ENSG00000102760			ENSG00000103222			ENSG00000108523
ENSG00000102780			ENSG00000103257			ENSG00000108551
ENSG00000102786			ENSG00000103269			ENSG00000108556
ENSG00000102804			ENSG00000103275			ENSG00000108557
ENSG00000102837			ENSG00000103319			ENSG00000108576
ENSG00000102858			ENSG00000103326			ENSG00000108578
ENSG00000102897			ENSG00000103335			ENSG00000108582
ENSG00000102898			ENSG00000103342			ENSG00000108599
ENSG00000102900			ENSG00000103365			ENSG00000108604
ENSG00000102901			ENSG00000103415			ENSG00000108654
ENSG00000102908			ENSG00000103423			ENSG00000108669
ENSG00000102921			ENSG00000103426			ENSG00000108671
ENSG00000102931			ENSG00000103429			ENSG00000108684
ENSG00000102935			ENSG00000103449			ENSG00000108688
ENSG00000102974			ENSG00000103479			ENSG00000108691
ENSG00000102978			ENSG00000103489			ENSG00000108702
ENSG00000102984			ENSG00000103502			ENSG00000108773
ENSG00000103034			ENSG00000103512			ENSG00000108774
ENSG00000103035			ENSG00000103528			ENSG00000108797
ENSG00000103042			ENSG00000103549			ENSG00000108799
ENSG00000103044			ENSG00000103569			ENSG00000108821
ENSG00000103056			ENSG00000103642			ENSG00000108828
ENSG00000103064			ENSG00000103647			ENSG00000108840
ENSG00000103066			ENSG00000103653			ENSG00000108852
ENSG00000103067			ENSG00000103657			ENSG00000108854
ENSG00000103089			ENSG00000103710			ENSG00000108924
ENSG00000103126			ENSG00000103723			ENSG00000108932
ENSG00000103160			ENSG00000103769			ENSG00000108946
ENSG00000103174			ENSG00000103888			ENSG00000108947
ENSG00000103187			ENSG00000103942			ENSG00000108953
ENSG00000103194			ENSG00000103966			ENSG00000108960
ENSG00000103200			ENSG00000103994			ENSG00000108984
ENSG00000103222			ENSG00000104064			ENSG00000109046
ENSG00000103257			ENSG00000104067			ENSG00000109047
ENSG00000103264			ENSG00000104081			ENSG00000109061
ENSG00000103275			ENSG00000104093			ENSG00000109062
ENSG00000103319			ENSG00000104131			ENSG00000109079
ENSG00000103326			ENSG00000104140			ENSG00000109083
ENSG00000103342			ENSG00000104154			ENSG00000109099
ENSG00000103353			ENSG00000104164			ENSG00000109101
ENSG00000103415			ENSG00000104177			ENSG00000109111
ENSG00000103423			ENSG00000104219			ENSG00000109113
ENSG00000103426			ENSG00000104221			ENSG00000109132
ENSG00000103429			ENSG00000104267			ENSG00000109133
ENSG00000103449			ENSG00000104290			ENSG00000109158
ENSG00000103479			ENSG00000104313			ENSG00000109189
ENSG00000103489			ENSG00000104327			ENSG00000109220
ENSG00000103496			ENSG00000104331			ENSG00000109320
ENSG00000103502			ENSG00000104332			ENSG00000109332
ENSG00000103507			ENSG00000104361			ENSG00000109339
ENSG00000103512			ENSG00000104365			ENSG00000109381
ENSG00000103540			ENSG00000104375			ENSG00000109458
ENSG00000103549			ENSG00000104388			ENSG00000109466
ENSG00000103569			ENSG00000104415			ENSG00000109471
ENSG00000103642			ENSG00000104419			ENSG00000109572
ENSG00000103647			ENSG00000104435			ENSG00000109586
ENSG00000103653			ENSG00000104442			ENSG00000109606
ENSG00000103671			ENSG00000104447			ENSG00000109654
ENSG00000103710			ENSG00000104490			ENSG00000109670
ENSG00000103723			ENSG00000104497			ENSG00000109680
ENSG00000103740			ENSG00000104517			ENSG00000109685
ENSG00000103742			ENSG00000104549			ENSG00000109689
ENSG00000103769			ENSG00000104635			ENSG00000109738
ENSG00000103888			ENSG00000104643			ENSG00000109762
ENSG00000103966			ENSG00000104660			ENSG00000109787
ENSG00000103978			ENSG00000104695			ENSG00000109790
ENSG00000103994			ENSG00000104722			ENSG00000109819
ENSG00000104064			ENSG00000104728			ENSG00000109919
ENSG00000104067			ENSG00000104756			ENSG00000109920
ENSG00000104081			ENSG00000104765			ENSG00000109943
ENSG00000104093			ENSG00000104783			ENSG00000110025
ENSG00000104131			ENSG00000104805			ENSG00000110031
ENSG00000104140			ENSG00000104812			ENSG00000110047
ENSG00000104154			ENSG00000104824			ENSG00000110048
ENSG00000104164			ENSG00000104848			ENSG00000110066
ENSG00000104177			ENSG00000104859			ENSG00000110076
ENSG00000104205			ENSG00000104863			ENSG00000110092
ENSG00000104219			ENSG00000104880			ENSG00000110107
ENSG00000104228			ENSG00000104881			ENSG00000110148
ENSG00000104267			ENSG00000104885			ENSG00000110171
ENSG00000104290			ENSG00000104886			ENSG00000110172
ENSG00000104313			ENSG00000104888			ENSG00000110195
ENSG00000104327			ENSG00000104936			ENSG00000110237
ENSG00000104331			ENSG00000104964			ENSG00000110243
ENSG00000104332			ENSG00000105011			ENSG00000110315
ENSG00000104343			ENSG00000105053			ENSG00000110344
ENSG00000104365			ENSG00000105137			ENSG00000110429
ENSG00000104375			ENSG00000105173			ENSG00000110435
ENSG00000104388			ENSG00000105176			ENSG00000110436
ENSG00000104413			ENSG00000105186			ENSG00000110514
ENSG00000104415			ENSG00000105204			ENSG00000110619
ENSG00000104419			ENSG00000105220			ENSG00000110675
ENSG00000104427			ENSG00000105223			ENSG00000110693
ENSG00000104435			ENSG00000105227			ENSG00000110700
ENSG00000104442			ENSG00000105245			ENSG00000110756
ENSG00000104447			ENSG00000105255			ENSG00000110768
ENSG00000104490			ENSG00000105281			ENSG00000110786
ENSG00000104497			ENSG00000105323			ENSG00000110848
ENSG00000104517			ENSG00000105355			ENSG00000110851
ENSG00000104549			ENSG00000105372			ENSG00000110880
ENSG00000104635			ENSG00000105401			ENSG00000110881
ENSG00000104660			ENSG00000105438			ENSG00000110911
ENSG00000104695			ENSG00000105443			ENSG00000110917
ENSG00000104722			ENSG00000105514			ENSG00000110931
ENSG00000104723			ENSG00000105552			ENSG00000110944
ENSG00000104728			ENSG00000105568			ENSG00000110958
ENSG00000104756			ENSG00000105576			ENSG00000110975
ENSG00000104765			ENSG00000105612			ENSG00000110987
ENSG00000104783			ENSG00000105613			ENSG00000111046
ENSG00000104812			ENSG00000105643			ENSG00000111049
ENSG00000104824			ENSG00000105647			ENSG00000111142
ENSG00000104853			ENSG00000105648			ENSG00000111145
ENSG00000104859			ENSG00000105656			ENSG00000111266
ENSG00000104863			ENSG00000105698			ENSG00000111269
ENSG00000104865			ENSG00000105705			ENSG00000111276
ENSG00000104880			ENSG00000105707			ENSG00000111319
ENSG00000104881			ENSG00000105711			ENSG00000111328
ENSG00000104885			ENSG00000105722			ENSG00000111432
ENSG00000104886			ENSG00000105737			ENSG00000111530
ENSG00000104888			ENSG00000105767			ENSG00000111537
ENSG00000104936			ENSG00000105778			ENSG00000111540
ENSG00000104951			ENSG00000105810			ENSG00000111605
ENSG00000104960			ENSG00000105819			ENSG00000111642
ENSG00000104980			ENSG00000105825			ENSG00000111644
ENSG00000105066			ENSG00000105829			ENSG00000111652
ENSG00000105137			ENSG00000105835			ENSG00000111653
ENSG00000105173			ENSG00000105854			ENSG00000111667
ENSG00000105176			ENSG00000105855			ENSG00000111669
ENSG00000105186			ENSG00000105856			ENSG00000111711
ENSG00000105204			ENSG00000105866			ENSG00000111716
ENSG00000105216			ENSG00000105879			ENSG00000111725
ENSG00000105220			ENSG00000105880			ENSG00000111731
ENSG00000105223			ENSG00000105887			ENSG00000111732
ENSG00000105227			ENSG00000105894			ENSG00000111737
ENSG00000105245			ENSG00000105939			ENSG00000111752
ENSG00000105255			ENSG00000105968			ENSG00000111775
ENSG00000105270			ENSG00000105971			ENSG00000111783
ENSG00000105281			ENSG00000105974			ENSG00000111785
ENSG00000105323			ENSG00000105976			ENSG00000111786
ENSG00000105327			ENSG00000105983			ENSG00000111799
ENSG00000105366			ENSG00000105991			ENSG00000111816
ENSG00000105370			ENSG00000105997			ENSG00000111817
ENSG00000105372			ENSG00000106003			ENSG00000111837
ENSG00000105401			ENSG00000106004			ENSG00000111859
ENSG00000105409			ENSG00000106006			ENSG00000111875
ENSG00000105438			ENSG00000106025			ENSG00000111879
ENSG00000105443			ENSG00000106031			ENSG00000111880
ENSG00000105514			ENSG00000106069			ENSG00000111885
ENSG00000105520			ENSG00000106070			ENSG00000111912
ENSG00000105552			ENSG00000106078			ENSG00000111961
ENSG00000105556			ENSG00000106089			ENSG00000111962
ENSG00000105568			ENSG00000106105			ENSG00000112033
ENSG00000105576			ENSG00000106123			ENSG00000112038
ENSG00000105639			ENSG00000106144			ENSG00000112062
ENSG00000105647			ENSG00000106211			ENSG00000112079
ENSG00000105648			ENSG00000106236			ENSG00000112081
ENSG00000105656			ENSG00000106244			ENSG00000112137
ENSG00000105662			ENSG00000106261			ENSG00000112139
ENSG00000105663			ENSG00000106263			ENSG00000112144
ENSG00000105695			ENSG00000106278			ENSG00000112164
ENSG00000105698			ENSG00000106327			ENSG00000112182
ENSG00000105700			ENSG00000106330			ENSG00000112183
ENSG00000105701			ENSG00000106333			ENSG00000112208
ENSG00000105722			ENSG00000106344			ENSG00000112210
ENSG00000105737			ENSG00000106348			ENSG00000112218
ENSG00000105767			ENSG00000106351			ENSG00000112232
ENSG00000105810			ENSG00000106355			ENSG00000112237
ENSG00000105825			ENSG00000106366			ENSG00000112238
ENSG00000105829			ENSG00000106367			ENSG00000112242
ENSG00000105835			ENSG00000106392			ENSG00000112245
ENSG00000105854			ENSG00000106397			ENSG00000112249
ENSG00000105855			ENSG00000106415			ENSG00000112280
ENSG00000105856			ENSG00000106443			ENSG00000112290
ENSG00000105866			ENSG00000106459			ENSG00000112294
ENSG00000105880			ENSG00000106462			ENSG00000112305
ENSG00000105887			ENSG00000106477			ENSG00000112308
ENSG00000105894			ENSG00000106484			ENSG00000112319
ENSG00000105948			ENSG00000106511			ENSG00000112339
ENSG00000105967			ENSG00000106524			ENSG00000112378
ENSG00000105968			ENSG00000106537			ENSG00000112379
ENSG00000105971			ENSG00000106541			ENSG00000112394
ENSG00000105974			ENSG00000106546			ENSG00000112406
ENSG00000105976			ENSG00000106554			ENSG00000112425
ENSG00000105983			ENSG00000106571			ENSG00000112511
ENSG00000105991			ENSG00000106588			ENSG00000112530
ENSG00000105993			ENSG00000106617			ENSG00000112531
ENSG00000105996			ENSG00000106665			ENSG00000112559
ENSG00000105997			ENSG00000106682			ENSG00000112561
ENSG00000106004			ENSG00000106683			ENSG00000112562
ENSG00000106006			ENSG00000106688			ENSG00000112592
ENSG00000106025			ENSG00000106689			ENSG00000112640
ENSG00000106031			ENSG00000106692			ENSG00000112658
ENSG00000106034			ENSG00000106701			ENSG00000112697
ENSG00000106049			ENSG00000106714			ENSG00000112701
ENSG00000106069			ENSG00000106723			ENSG00000112763
ENSG00000106070			ENSG00000106771			ENSG00000112773
ENSG00000106077			ENSG00000106785			ENSG00000112782
ENSG00000106078			ENSG00000106789			ENSG00000112796
ENSG00000106086			ENSG00000106799			ENSG00000112851
ENSG00000106089			ENSG00000106803			ENSG00000112893
ENSG00000106105			ENSG00000106809			ENSG00000112902
ENSG00000106121			ENSG00000106819			ENSG00000112941
ENSG00000106123			ENSG00000106829			ENSG00000112964
ENSG00000106144			ENSG00000106852			ENSG00000112972
ENSG00000106236			ENSG00000106948			ENSG00000112977
ENSG00000106246			ENSG00000106976			ENSG00000112984
ENSG00000106278			ENSG00000106993			ENSG00000113013
ENSG00000106304			ENSG00000107077			ENSG00000113048
ENSG00000106327			ENSG00000107099			ENSG00000113070
ENSG00000106330			ENSG00000107104			ENSG00000113083
ENSG00000106336			ENSG00000107105			ENSG00000113100
ENSG00000106348			ENSG00000107130			ENSG00000113108
ENSG00000106351			ENSG00000107140			ENSG00000113140
ENSG00000106355			ENSG00000107165			ENSG00000113161
ENSG00000106366			ENSG00000107187			ENSG00000113196
ENSG00000106367			ENSG00000107242			ENSG00000113231
ENSG00000106392			ENSG00000107249			ENSG00000113263
ENSG00000106397			ENSG00000107282			ENSG00000113269
ENSG00000106404			ENSG00000107295			ENSG00000113296
ENSG00000106459			ENSG00000107331			ENSG00000113300
ENSG00000106460			ENSG00000107338			ENSG00000113302
ENSG00000106462			ENSG00000107341			ENSG00000113327
ENSG00000106477			ENSG00000107362			ENSG00000113328
ENSG00000106484			ENSG00000107443			ENSG00000113368
ENSG00000106511			ENSG00000107485			ENSG00000113369
ENSG00000106524			ENSG00000107551			ENSG00000113384
ENSG00000106537			ENSG00000107560			ENSG00000113387
ENSG00000106541			ENSG00000107562			ENSG00000113430
ENSG00000106546			ENSG00000107566			ENSG00000113448
ENSG00000106554			ENSG00000107581			ENSG00000113494
ENSG00000106560			ENSG00000107614			ENSG00000113522
ENSG00000106571			ENSG00000107623			ENSG00000113532
ENSG00000106588			ENSG00000107625			ENSG00000113558
ENSG00000106609			ENSG00000107651			ENSG00000113575
ENSG00000106615			ENSG00000107672			ENSG00000113578
ENSG00000106617			ENSG00000107679			ENSG00000113580
ENSG00000106635			ENSG00000107719			ENSG00000113583
ENSG00000106665			ENSG00000107742			ENSG00000113594
ENSG00000106682			ENSG00000107745			ENSG00000113643
ENSG00000106683			ENSG00000107758			ENSG00000113648
ENSG00000106688			ENSG00000107771			ENSG00000113649
ENSG00000106689			ENSG00000107779			ENSG00000113657
ENSG00000106692			ENSG00000107807			ENSG00000113658
ENSG00000106701			ENSG00000107816			ENSG00000113712
ENSG00000106714			ENSG00000107829			ENSG00000113721
ENSG00000106723			ENSG00000107854			ENSG00000113742
ENSG00000106771			ENSG00000107859			ENSG00000113758
ENSG00000106789			ENSG00000107862			ENSG00000113761
ENSG00000106799			ENSG00000107863			ENSG00000113838
ENSG00000106803			ENSG00000107864			ENSG00000113916
ENSG00000106809			ENSG00000107874			ENSG00000113966
ENSG00000106819			ENSG00000107882			ENSG00000113971
ENSG00000106829			ENSG00000107897			ENSG00000114019
ENSG00000106852			ENSG00000107929			ENSG00000114030
ENSG00000106948			ENSG00000107938			ENSG00000114062
ENSG00000106993			ENSG00000107954			ENSG00000114098
ENSG00000107021			ENSG00000107968			ENSG00000114125
ENSG00000107077			ENSG00000107984			ENSG00000114126
ENSG00000107104			ENSG00000108001			ENSG00000114127
ENSG00000107105			ENSG00000108018			ENSG00000114166
ENSG00000107130			ENSG00000108039			ENSG00000114209
ENSG00000107140			ENSG00000108061			ENSG00000114251
ENSG00000107165			ENSG00000108091			ENSG00000114268
ENSG00000107187			ENSG00000108094			ENSG00000114270
ENSG00000107223			ENSG00000108100			ENSG00000114279
ENSG00000107242			ENSG00000108107			ENSG00000114302
ENSG00000107249			ENSG00000108175			ENSG00000114315
ENSG00000107263			ENSG00000108179			ENSG00000114331
ENSG00000107282			ENSG00000108219			ENSG00000114346
ENSG00000107295			ENSG00000108231			ENSG00000114349
ENSG00000107331			ENSG00000108262			ENSG00000114353
ENSG00000107341			ENSG00000108292			ENSG00000114354
ENSG00000107362			ENSG00000108306			ENSG00000114383
ENSG00000107372			ENSG00000108312			ENSG00000114416
ENSG00000107443			ENSG00000108342			ENSG00000114423
ENSG00000107485			ENSG00000108344			ENSG00000114439
ENSG00000107518			ENSG00000108349			ENSG00000114520
ENSG00000107521			ENSG00000108352			ENSG00000114554
ENSG00000107551			ENSG00000108370			ENSG00000114626
ENSG00000107560			ENSG00000108379			ENSG00000114686
ENSG00000107562			ENSG00000108387			ENSG00000114742
ENSG00000107566			ENSG00000108389			ENSG00000114744
ENSG00000107581			ENSG00000108395			ENSG00000114757
ENSG00000107623			ENSG00000108406			ENSG00000114770
ENSG00000107625			ENSG00000108423			ENSG00000114853
ENSG00000107643			ENSG00000108424			ENSG00000114857
ENSG00000107651			ENSG00000108433			ENSG00000114861
ENSG00000107672			ENSG00000108443			ENSG00000114867
ENSG00000107679			ENSG00000108448			ENSG00000114904
ENSG00000107719			ENSG00000108468			ENSG00000114923
ENSG00000107736			ENSG00000108509			ENSG00000114948
ENSG00000107742			ENSG00000108510			ENSG00000114978
ENSG00000107745			ENSG00000108511			ENSG00000114988
ENSG00000107758			ENSG00000108518			ENSG00000114993
ENSG00000107771			ENSG00000108523			ENSG00000114999
ENSG00000107779			ENSG00000108551			ENSG00000115008
ENSG00000107816			ENSG00000108556			ENSG00000115020
ENSG00000107829			ENSG00000108557			ENSG00000115084
ENSG00000107854			ENSG00000108576			ENSG00000115091
ENSG00000107859			ENSG00000108578			ENSG00000115107
ENSG00000107862			ENSG00000108582			ENSG00000115109
ENSG00000107863			ENSG00000108587			ENSG00000115145
ENSG00000107864			ENSG00000108590			ENSG00000115159
ENSG00000107874			ENSG00000108599			ENSG00000115170
ENSG00000107882			ENSG00000108604			ENSG00000115194
ENSG00000107897			ENSG00000108654			ENSG00000115207
ENSG00000107938			ENSG00000108669			ENSG00000115234
ENSG00000107954			ENSG00000108671			ENSG00000115239
ENSG00000107968			ENSG00000108684			ENSG00000115241
ENSG00000107984			ENSG00000108688			ENSG00000115254
ENSG00000108001			ENSG00000108691			ENSG00000115263
ENSG00000108018			ENSG00000108702			ENSG00000115295
ENSG00000108061			ENSG00000108733			ENSG00000115307
ENSG00000108094			ENSG00000108753			ENSG00000115310
ENSG00000108100			ENSG00000108773			ENSG00000115318
ENSG00000108107			ENSG00000108774			ENSG00000115325
ENSG00000108175			ENSG00000108788			ENSG00000115339
ENSG00000108179			ENSG00000108797			ENSG00000115350
ENSG00000108219			ENSG00000108799			ENSG00000115355
ENSG00000108231			ENSG00000108821			ENSG00000115414
ENSG00000108256			ENSG00000108828			ENSG00000115419
ENSG00000108262			ENSG00000108840			ENSG00000115421
ENSG00000108264			ENSG00000108852			ENSG00000115459
ENSG00000108272			ENSG00000108854			ENSG00000115461
ENSG00000108306			ENSG00000108861			ENSG00000115504
ENSG00000108309			ENSG00000108878			ENSG00000115507
ENSG00000108312			ENSG00000108924			ENSG00000115524
ENSG00000108342			ENSG00000108932			ENSG00000115525
ENSG00000108344			ENSG00000108946			ENSG00000115526
ENSG00000108349			ENSG00000108947			ENSG00000115540
ENSG00000108352			ENSG00000108953			ENSG00000115541
ENSG00000108370			ENSG00000108960			ENSG00000115548
ENSG00000108375			ENSG00000108984			ENSG00000115561
ENSG00000108379			ENSG00000109046			ENSG00000115594
ENSG00000108387			ENSG00000109047			ENSG00000115641
ENSG00000108389			ENSG00000109061			ENSG00000115649
ENSG00000108395			ENSG00000109062			ENSG00000115652
ENSG00000108405			ENSG00000109063			ENSG00000115657
ENSG00000108406			ENSG00000109079			ENSG00000115665
ENSG00000108424			ENSG00000109083			ENSG00000115677
ENSG00000108433			ENSG00000109099			ENSG00000115685
ENSG00000108443			ENSG00000109101			ENSG00000115738
ENSG00000108468			ENSG00000109111			ENSG00000115806
ENSG00000108506			ENSG00000109113			ENSG00000115808
ENSG00000108510			ENSG00000109132			ENSG00000115825
ENSG00000108511			ENSG00000109133			ENSG00000115844
ENSG00000108518			ENSG00000109158			ENSG00000115884
ENSG00000108523			ENSG00000109189			ENSG00000115896
ENSG00000108551			ENSG00000109220			ENSG00000115902
ENSG00000108556			ENSG00000109320			ENSG00000115935
ENSG00000108557			ENSG00000109332			ENSG00000115953
ENSG00000108576			ENSG00000109339			ENSG00000115963
ENSG00000108578			ENSG00000109381			ENSG00000115966
ENSG00000108582			ENSG00000109458			ENSG00000116001
ENSG00000108587			ENSG00000109466			ENSG00000116005
ENSG00000108588			ENSG00000109471			ENSG00000116016
ENSG00000108599			ENSG00000109572			ENSG00000116030
ENSG00000108604			ENSG00000109586			ENSG00000116044
ENSG00000108654			ENSG00000109606			ENSG00000116062
ENSG00000108669			ENSG00000109654			ENSG00000116106
ENSG00000108671			ENSG00000109670			ENSG00000116128
ENSG00000108684			ENSG00000109680			ENSG00000116132
ENSG00000108688			ENSG00000109685			ENSG00000116133
ENSG00000108691			ENSG00000109689			ENSG00000116141
ENSG00000108702			ENSG00000109738			ENSG00000116157
ENSG00000108753			ENSG00000109762			ENSG00000116199
ENSG00000108773			ENSG00000109787			ENSG00000116205
ENSG00000108774			ENSG00000109790			ENSG00000116209
ENSG00000108788			ENSG00000109819			ENSG00000116237
ENSG00000108797			ENSG00000109854			ENSG00000116251
ENSG00000108799			ENSG00000109919			ENSG00000116266
ENSG00000108821			ENSG00000109920			ENSG00000116273
ENSG00000108828			ENSG00000109943			ENSG00000116285
ENSG00000108829			ENSG00000109956			ENSG00000116337
ENSG00000108840			ENSG00000109971			ENSG00000116350
ENSG00000108848			ENSG00000110025			ENSG00000116455
ENSG00000108852			ENSG00000110031			ENSG00000116473
ENSG00000108854			ENSG00000110047			ENSG00000116489
ENSG00000108924			ENSG00000110048			ENSG00000116514
ENSG00000108932			ENSG00000110066			ENSG00000116521
ENSG00000108946			ENSG00000110076			ENSG00000116560
ENSG00000108947			ENSG00000110080			ENSG00000116584
ENSG00000108953			ENSG00000110092			ENSG00000116604
ENSG00000108960			ENSG00000110107			ENSG00000116641
ENSG00000108984			ENSG00000110148			ENSG00000116667
ENSG00000109046			ENSG00000110171			ENSG00000116668
ENSG00000109047			ENSG00000110172			ENSG00000116678
ENSG00000109061			ENSG00000110195			ENSG00000116679
ENSG00000109062			ENSG00000110237			ENSG00000116685
ENSG00000109079			ENSG00000110243			ENSG00000116717
ENSG00000109083			ENSG00000110315			ENSG00000116731
ENSG00000109084			ENSG00000110321			ENSG00000116741
ENSG00000109089			ENSG00000110328			ENSG00000116747
ENSG00000109099			ENSG00000110344			ENSG00000116754
ENSG00000109101			ENSG00000110367			ENSG00000116774
ENSG00000109103			ENSG00000110395			ENSG00000116833
ENSG00000109111			ENSG00000110429			ENSG00000116857
ENSG00000109113			ENSG00000110435			ENSG00000116871
ENSG00000109132			ENSG00000110436			ENSG00000116922
ENSG00000109133			ENSG00000110484			ENSG00000116983
ENSG00000109158			ENSG00000110492			ENSG00000116990
ENSG00000109184			ENSG00000110514			ENSG00000116991
ENSG00000109189			ENSG00000110619			ENSG00000117000
ENSG00000109220			ENSG00000110660			ENSG00000117013
ENSG00000109270			ENSG00000110675			ENSG00000117016
ENSG00000109320			ENSG00000110693			ENSG00000117020
ENSG00000109332			ENSG00000110700			ENSG00000117036
ENSG00000109339			ENSG00000110713			ENSG00000117069
ENSG00000109381			ENSG00000110721			ENSG00000117091
ENSG00000109458			ENSG00000110756			ENSG00000117114
ENSG00000109466			ENSG00000110768			ENSG00000117122
ENSG00000109471			ENSG00000110786			ENSG00000117139
ENSG00000109572			ENSG00000110841			ENSG00000117152
ENSG00000109586			ENSG00000110848			ENSG00000117155
ENSG00000109606			ENSG00000110851			ENSG00000117222
ENSG00000109618			ENSG00000110880			ENSG00000117266
ENSG00000109654			ENSG00000110881			ENSG00000117289
ENSG00000109670			ENSG00000110911			ENSG00000117308
ENSG00000109680			ENSG00000110917			ENSG00000117362
ENSG00000109685			ENSG00000110931			ENSG00000117385
ENSG00000109689			ENSG00000110934			ENSG00000117394
ENSG00000109738			ENSG00000110944			ENSG00000117408
ENSG00000109762			ENSG00000110958			ENSG00000117411
ENSG00000109787			ENSG00000110975			ENSG00000117448
ENSG00000109790			ENSG00000110987			ENSG00000117461
ENSG00000109819			ENSG00000111046			ENSG00000117479
ENSG00000109919			ENSG00000111049			ENSG00000117500
ENSG00000109920			ENSG00000111052			ENSG00000117505
ENSG00000109943			ENSG00000111142			ENSG00000117519
ENSG00000110025			ENSG00000111145			ENSG00000117525
ENSG00000110031			ENSG00000111186			ENSG00000117560
ENSG00000110047			ENSG00000111199			ENSG00000117569
ENSG00000110048			ENSG00000111249			ENSG00000117586
ENSG00000110066			ENSG00000111254			ENSG00000117595
ENSG00000110075			ENSG00000111261			ENSG00000117616
ENSG00000110076			ENSG00000111266			ENSG00000117620
ENSG00000110092			ENSG00000111269			ENSG00000117632
ENSG00000110107			ENSG00000111276			ENSG00000117640
ENSG00000110108			ENSG00000111319			ENSG00000117643
ENSG00000110148			ENSG00000111328			ENSG00000117650
ENSG00000110171			ENSG00000111371			ENSG00000117676
ENSG00000110172			ENSG00000111424			ENSG00000117682
ENSG00000110195			ENSG00000111432			ENSG00000117713
ENSG00000110200			ENSG00000111481			ENSG00000117758
ENSG00000110237			ENSG00000111530			ENSG00000117859
ENSG00000110243			ENSG00000111537			ENSG00000117862
ENSG00000110274			ENSG00000111540			ENSG00000117868
ENSG00000110315			ENSG00000111554			ENSG00000117906
ENSG00000110344			ENSG00000111605			ENSG00000118007
ENSG00000110429			ENSG00000111642			ENSG00000118181
ENSG00000110435			ENSG00000111644			ENSG00000118200
ENSG00000110436			ENSG00000111652			ENSG00000118245
ENSG00000110497			ENSG00000111653			ENSG00000118257
ENSG00000110514			ENSG00000111664			ENSG00000118260
ENSG00000110583			ENSG00000111667			ENSG00000118263
ENSG00000110619			ENSG00000111669			ENSG00000118271
ENSG00000110675			ENSG00000111676			ENSG00000118402
ENSG00000110693			ENSG00000111711			ENSG00000118407
ENSG00000110696			ENSG00000111716			ENSG00000118418
ENSG00000110700			ENSG00000111725			ENSG00000118432
ENSG00000110713			ENSG00000111731			ENSG00000118454
ENSG00000110756			ENSG00000111732			ENSG00000118473
ENSG00000110768			ENSG00000111737			ENSG00000118482
ENSG00000110777			ENSG00000111752			ENSG00000118495
ENSG00000110786			ENSG00000111775			ENSG00000118496
ENSG00000110848			ENSG00000111783			ENSG00000118507
ENSG00000110851			ENSG00000111785			ENSG00000118508
ENSG00000110852			ENSG00000111786			ENSG00000118513
ENSG00000110880			ENSG00000111790			ENSG00000118515
ENSG00000110881			ENSG00000111799			ENSG00000118518
ENSG00000110888			ENSG00000111816			ENSG00000118523
ENSG00000110906			ENSG00000111817			ENSG00000118564
ENSG00000110911			ENSG00000111837			ENSG00000118579
ENSG00000110917			ENSG00000111846			ENSG00000118596
ENSG00000110925			ENSG00000111859			ENSG00000118639
ENSG00000110931			ENSG00000111875			ENSG00000118640
ENSG00000110944			ENSG00000111879			ENSG00000118655
ENSG00000110958			ENSG00000111880			ENSG00000118689
ENSG00000110975			ENSG00000111885			ENSG00000118705
ENSG00000110987			ENSG00000111912			ENSG00000118707
ENSG00000111011			ENSG00000111961			ENSG00000118762
ENSG00000111046			ENSG00000111962			ENSG00000118816
ENSG00000111049			ENSG00000112033			ENSG00000118873
ENSG00000111057			ENSG00000112038			ENSG00000118900
ENSG00000111087			ENSG00000112041			ENSG00000118922
ENSG00000111142			ENSG00000112062			ENSG00000118939
ENSG00000111145			ENSG00000112079			ENSG00000118971
ENSG00000111186			ENSG00000112081			ENSG00000118985
ENSG00000111196			ENSG00000112137			ENSG00000119042
ENSG00000111199			ENSG00000112139			ENSG00000119048
ENSG00000111218			ENSG00000112144			ENSG00000119121
ENSG00000111231			ENSG00000112149			ENSG00000119125
ENSG00000111252			ENSG00000112164			ENSG00000119138
ENSG00000111266			ENSG00000112182			ENSG00000119231
ENSG00000111269			ENSG00000112183			ENSG00000119283
ENSG00000111276			ENSG00000112186			ENSG00000119314
ENSG00000111300			ENSG00000112208			ENSG00000119318
ENSG00000111305			ENSG00000112210			ENSG00000119383
ENSG00000111319			ENSG00000112218			ENSG00000119396
ENSG00000111321			ENSG00000112232			ENSG00000119402
ENSG00000111328			ENSG00000112237			ENSG00000119408
ENSG00000111331			ENSG00000112238			ENSG00000119414
ENSG00000111432			ENSG00000112242			ENSG00000119508
ENSG00000111445			ENSG00000112245			ENSG00000119523
ENSG00000111450			ENSG00000112246			ENSG00000119537
ENSG00000111481			ENSG00000112249			ENSG00000119541
ENSG00000111530			ENSG00000112276			ENSG00000119630
ENSG00000111537			ENSG00000112280			ENSG00000119638
ENSG00000111540			ENSG00000112290			ENSG00000119681
ENSG00000111554			ENSG00000112294			ENSG00000119686
ENSG00000111605			ENSG00000112299			ENSG00000119689
ENSG00000111640			ENSG00000112305			ENSG00000119698
ENSG00000111642			ENSG00000112308			ENSG00000119699
ENSG00000111644			ENSG00000112319			ENSG00000119725
ENSG00000111652			ENSG00000112335			ENSG00000119772
ENSG00000111653			ENSG00000112339			ENSG00000119787
ENSG00000111664			ENSG00000112378			ENSG00000119801
ENSG00000111666			ENSG00000112379			ENSG00000119820
ENSG00000111667			ENSG00000112394			ENSG00000119866
ENSG00000111669			ENSG00000112406			ENSG00000119899
ENSG00000111670			ENSG00000112419			ENSG00000119906
ENSG00000111674			ENSG00000112425			ENSG00000119915
ENSG00000111684			ENSG00000112473			ENSG00000119927
ENSG00000111696			ENSG00000112486			ENSG00000119938
ENSG00000111707			ENSG00000112511			ENSG00000119946
ENSG00000111711			ENSG00000112530			ENSG00000119950
ENSG00000111716			ENSG00000112531			ENSG00000119953
ENSG00000111725			ENSG00000112559			ENSG00000119969
ENSG00000111731			ENSG00000112561			ENSG00000119979
ENSG00000111732			ENSG00000112562			ENSG00000120029
ENSG00000111737			ENSG00000112576			ENSG00000120049
ENSG00000111752			ENSG00000112592			ENSG00000120053
ENSG00000111775			ENSG00000112624			ENSG00000120063
ENSG00000111783			ENSG00000112640			ENSG00000120068
ENSG00000111785			ENSG00000112658			ENSG00000120075
ENSG00000111786			ENSG00000112697			ENSG00000120087
ENSG00000111799			ENSG00000112701			ENSG00000120088
ENSG00000111816			ENSG00000112706			ENSG00000120093
ENSG00000111817			ENSG00000112715			ENSG00000120129
ENSG00000111837			ENSG00000112739			ENSG00000120149
ENSG00000111859			ENSG00000112759			ENSG00000120159
ENSG00000111875			ENSG00000112763			ENSG00000120162
ENSG00000111879			ENSG00000112773			ENSG00000120251
ENSG00000111880			ENSG00000112782			ENSG00000120254
ENSG00000111885			ENSG00000112796			ENSG00000120256
ENSG00000111897			ENSG00000112851			ENSG00000120265
ENSG00000111907			ENSG00000112893			ENSG00000120318
ENSG00000111912			ENSG00000112902			ENSG00000120333
ENSG00000111961			ENSG00000112941			ENSG00000120437
ENSG00000111962			ENSG00000112964			ENSG00000120526
ENSG00000112033			ENSG00000112972			ENSG00000120533
ENSG00000112038			ENSG00000112977			ENSG00000120539
ENSG00000112062			ENSG00000112984			ENSG00000120549
ENSG00000112079			ENSG00000113013			ENSG00000120586
ENSG00000112081			ENSG00000113048			ENSG00000120616
ENSG00000112115			ENSG00000113070			ENSG00000120656
ENSG00000112137			ENSG00000113083			ENSG00000120659
ENSG00000112139			ENSG00000113100			ENSG00000120685
ENSG00000112144			ENSG00000113108			ENSG00000120688
ENSG00000112164			ENSG00000113140			ENSG00000120690
ENSG00000112182			ENSG00000113161			ENSG00000120694
ENSG00000112183			ENSG00000113196			ENSG00000120705
ENSG00000112208			ENSG00000113231			ENSG00000120708
ENSG00000112210			ENSG00000113240			ENSG00000120709
ENSG00000112218			ENSG00000113263			ENSG00000120727
ENSG00000112232			ENSG00000113269			ENSG00000120738
ENSG00000112234			ENSG00000113273			ENSG00000120756
ENSG00000112237			ENSG00000113296			ENSG00000120805
ENSG00000112238			ENSG00000113300			ENSG00000120833
ENSG00000112242			ENSG00000113302			ENSG00000120868
ENSG00000112245			ENSG00000113327			ENSG00000120875
ENSG00000112249			ENSG00000113328			ENSG00000120885
ENSG00000112280			ENSG00000113356			ENSG00000120899
ENSG00000112290			ENSG00000113368			ENSG00000120913
ENSG00000112294			ENSG00000113369			ENSG00000120925
ENSG00000112305			ENSG00000113384			ENSG00000120948
ENSG00000112308			ENSG00000113387			ENSG00000120949
ENSG00000112319			ENSG00000113389			ENSG00000120992
ENSG00000112320			ENSG00000113430			ENSG00000121005
ENSG00000112333			ENSG00000113441			ENSG00000121039
ENSG00000112339			ENSG00000113448			ENSG00000121057
ENSG00000112378			ENSG00000113494			ENSG00000121058
ENSG00000112379			ENSG00000113520			ENSG00000121068
ENSG00000112394			ENSG00000113522			ENSG00000121075
ENSG00000112406			ENSG00000113532			ENSG00000121210
ENSG00000112414			ENSG00000113558			ENSG00000121281
ENSG00000112425			ENSG00000113575			ENSG00000121413
ENSG00000112474			ENSG00000113578			ENSG00000121454
ENSG00000112493			ENSG00000113580			ENSG00000121481
ENSG00000112511			ENSG00000113583			ENSG00000121577
ENSG00000112530			ENSG00000113594			ENSG00000121644
ENSG00000112531			ENSG00000113643			ENSG00000121653
ENSG00000112559			ENSG00000113648			ENSG00000121671
ENSG00000112561			ENSG00000113649			ENSG00000121749
ENSG00000112562			ENSG00000113657			ENSG00000121753
ENSG00000112592			ENSG00000113658			ENSG00000121774
ENSG00000112640			ENSG00000113712			ENSG00000121848
ENSG00000112658			ENSG00000113721			ENSG00000121871
ENSG00000112697			ENSG00000113732			ENSG00000121900
ENSG00000112701			ENSG00000113739			ENSG00000121904
ENSG00000112742			ENSG00000113742			ENSG00000121964
ENSG00000112763			ENSG00000113758			ENSG00000121966
ENSG00000112773			ENSG00000113761			ENSG00000121989
ENSG00000112782			ENSG00000113838			ENSG00000122008
ENSG00000112796			ENSG00000113916			ENSG00000122042
ENSG00000112851			ENSG00000113966			ENSG00000122068
ENSG00000112893			ENSG00000113971			ENSG00000122085
ENSG00000112902			ENSG00000114019			ENSG00000122126
ENSG00000112941			ENSG00000114030			ENSG00000122176
ENSG00000112964			ENSG00000114054			ENSG00000122254
ENSG00000112972			ENSG00000114062			ENSG00000122257
ENSG00000112977			ENSG00000114098			ENSG00000122299
ENSG00000112984			ENSG00000114120			ENSG00000122335
ENSG00000113013			ENSG00000114125			ENSG00000122359
ENSG00000113048			ENSG00000114126			ENSG00000122420
ENSG00000113070			ENSG00000114127			ENSG00000122432
ENSG00000113083			ENSG00000114166			ENSG00000122482
ENSG00000113100			ENSG00000114200			ENSG00000122545
ENSG00000113108			ENSG00000114209			ENSG00000122550
ENSG00000113140			ENSG00000114251			ENSG00000122565
ENSG00000113161			ENSG00000114268			ENSG00000122566
ENSG00000113194			ENSG00000114270			ENSG00000122584
ENSG00000113196			ENSG00000114279			ENSG00000122585
ENSG00000113231			ENSG00000114302			ENSG00000122641
ENSG00000113263			ENSG00000114315			ENSG00000122643
ENSG00000113269			ENSG00000114331			ENSG00000122674
ENSG00000113282			ENSG00000114346			ENSG00000122691
ENSG00000113296			ENSG00000114349			ENSG00000122694
ENSG00000113300			ENSG00000114353			ENSG00000122705
ENSG00000113302			ENSG00000114354			ENSG00000122707
ENSG00000113327			ENSG00000114374			ENSG00000122711
ENSG00000113328			ENSG00000114383			ENSG00000122756
ENSG00000113368			ENSG00000114416			ENSG00000122786
ENSG00000113369			ENSG00000114423			ENSG00000122861
ENSG00000113384			ENSG00000114439			ENSG00000122877
ENSG00000113387			ENSG00000114520			ENSG00000122884
ENSG00000113391			ENSG00000114554			ENSG00000122912
ENSG00000113430			ENSG00000114573			ENSG00000122966
ENSG00000113441			ENSG00000114626			ENSG00000123066
ENSG00000113448			ENSG00000114646			ENSG00000123091
ENSG00000113494			ENSG00000114648			ENSG00000123095
ENSG00000113522			ENSG00000114686			ENSG00000123104
ENSG00000113532			ENSG00000114742			ENSG00000123119
ENSG00000113558			ENSG00000114744			ENSG00000123159
ENSG00000113575			ENSG00000114757			ENSG00000123178
ENSG00000113578			ENSG00000114770			ENSG00000123342
ENSG00000113580			ENSG00000114853			ENSG00000123352
ENSG00000113583			ENSG00000114857			ENSG00000123353
ENSG00000113594			ENSG00000114861			ENSG00000123360
ENSG00000113597			ENSG00000114867			ENSG00000123364
ENSG00000113643			ENSG00000114904			ENSG00000123374
ENSG00000113645			ENSG00000114923			ENSG00000123384
ENSG00000113648			ENSG00000114948			ENSG00000123388
ENSG00000113649			ENSG00000114978			ENSG00000123444
ENSG00000113657			ENSG00000114988			ENSG00000123472
ENSG00000113658			ENSG00000114993			ENSG00000123500
ENSG00000113712			ENSG00000114999			ENSG00000123505
ENSG00000113721			ENSG00000115008			ENSG00000123560
ENSG00000113742			ENSG00000115020			ENSG00000123572
ENSG00000113758			ENSG00000115053			ENSG00000123595
ENSG00000113761			ENSG00000115073			ENSG00000123612
ENSG00000113790			ENSG00000115084			ENSG00000123636
ENSG00000113810			ENSG00000115091			ENSG00000123643
ENSG00000113811			ENSG00000115107			ENSG00000123689
ENSG00000113838			ENSG00000115109			ENSG00000123700
ENSG00000113916			ENSG00000115112			ENSG00000123728
ENSG00000113966			ENSG00000115145			ENSG00000123892
ENSG00000113971			ENSG00000115159			ENSG00000123908
ENSG00000114019			ENSG00000115163			ENSG00000123933
ENSG00000114030			ENSG00000115170			ENSG00000123975
ENSG00000114062			ENSG00000115194			ENSG00000123983
ENSG00000114098			ENSG00000115204			ENSG00000124098
ENSG00000114125			ENSG00000115207			ENSG00000124140
ENSG00000114126			ENSG00000115234			ENSG00000124145
ENSG00000114127			ENSG00000115239			ENSG00000124151
ENSG00000114166			ENSG00000115241			ENSG00000124164
ENSG00000114209			ENSG00000115254			ENSG00000124177
ENSG00000114251			ENSG00000115263			ENSG00000124181
ENSG00000114268			ENSG00000115289			ENSG00000124191
ENSG00000114270			ENSG00000115290			ENSG00000124193
ENSG00000114279			ENSG00000115295			ENSG00000124194
ENSG00000114302			ENSG00000115307			ENSG00000124198
ENSG00000114315			ENSG00000115310			ENSG00000124207
ENSG00000114331			ENSG00000115317			ENSG00000124208
ENSG00000114346			ENSG00000115318			ENSG00000124209
ENSG00000114349			ENSG00000115325			ENSG00000124212
ENSG00000114353			ENSG00000115339			ENSG00000124216
ENSG00000114354			ENSG00000115350			ENSG00000124222
ENSG00000114383			ENSG00000115355			ENSG00000124225
ENSG00000114416			ENSG00000115365			ENSG00000124226
ENSG00000114423			ENSG00000115380			ENSG00000124253
ENSG00000114439			ENSG00000115414			ENSG00000124302
ENSG00000114503			ENSG00000115419			ENSG00000124313
ENSG00000114520			ENSG00000115421			ENSG00000124333
ENSG00000114554			ENSG00000115446			ENSG00000124356
ENSG00000114626			ENSG00000115459			ENSG00000124357
ENSG00000114648			ENSG00000115461			ENSG00000124466
ENSG00000114686			ENSG00000115474			ENSG00000124491
ENSG00000114742			ENSG00000115504			ENSG00000124493
ENSG00000114744			ENSG00000115507			ENSG00000124496
ENSG00000114757			ENSG00000115524			ENSG00000124507
ENSG00000114770			ENSG00000115525			ENSG00000124535
ENSG00000114784			ENSG00000115526			ENSG00000124562
ENSG00000114790			ENSG00000115540			ENSG00000124571
ENSG00000114796			ENSG00000115541			ENSG00000124574
ENSG00000114850			ENSG00000115548			ENSG00000124593
ENSG00000114853			ENSG00000115556			ENSG00000124701
ENSG00000114857			ENSG00000115561			ENSG00000124702
ENSG00000114861			ENSG00000115594			ENSG00000124733
ENSG00000114867			ENSG00000115616			ENSG00000124762
ENSG00000114904			ENSG00000115641			ENSG00000124766
ENSG00000114923			ENSG00000115649			ENSG00000124772
ENSG00000114933			ENSG00000115652			ENSG00000124782
ENSG00000114948			ENSG00000115657			ENSG00000124783
ENSG00000114978			ENSG00000115661			ENSG00000124786
ENSG00000114988			ENSG00000115665			ENSG00000124788
ENSG00000114993			ENSG00000115677			ENSG00000124789
ENSG00000114999			ENSG00000115685			ENSG00000124795
ENSG00000115008			ENSG00000115738			ENSG00000124802
ENSG00000115020			ENSG00000115758			ENSG00000124827
ENSG00000115041			ENSG00000115806			ENSG00000124882
ENSG00000115073			ENSG00000115808			ENSG00000124920
ENSG00000115084			ENSG00000115816			ENSG00000125084
ENSG00000115091			ENSG00000115825			ENSG00000125107
ENSG00000115107			ENSG00000115839			ENSG00000125166
ENSG00000115109			ENSG00000115840			ENSG00000125170
ENSG00000115128			ENSG00000115844			ENSG00000125249
ENSG00000115137			ENSG00000115866			ENSG00000125257
ENSG00000115145			ENSG00000115875			ENSG00000125266
ENSG00000115159			ENSG00000115884			ENSG00000125285
ENSG00000115170			ENSG00000115896			ENSG00000125347
ENSG00000115194			ENSG00000115902			ENSG00000125354
ENSG00000115207			ENSG00000115935			ENSG00000125355
ENSG00000115216			ENSG00000115942			ENSG00000125398
ENSG00000115226			ENSG00000115953			ENSG00000125414
ENSG00000115234			ENSG00000115963			ENSG00000125430
ENSG00000115239			ENSG00000115966			ENSG00000125447
ENSG00000115241			ENSG00000116001			ENSG00000125449
ENSG00000115254			ENSG00000116005			ENSG00000125503
ENSG00000115263			ENSG00000116016			ENSG00000125505
ENSG00000115266			ENSG00000116030			ENSG00000125520
ENSG00000115275			ENSG00000116044			ENSG00000125618
ENSG00000115295			ENSG00000116062			ENSG00000125629
ENSG00000115297			ENSG00000116095			ENSG00000125637
ENSG00000115306			ENSG00000116106			ENSG00000125648
ENSG00000115307			ENSG00000116128			ENSG00000125686
ENSG00000115310			ENSG00000116132			ENSG00000125733
ENSG00000115318			ENSG00000116133			ENSG00000125740
ENSG00000115325			ENSG00000116141			ENSG00000125744
ENSG00000115339			ENSG00000116157			ENSG00000125746
ENSG00000115350			ENSG00000116194			ENSG00000125780
ENSG00000115355			ENSG00000116199			ENSG00000125798
ENSG00000115363			ENSG00000116205			ENSG00000125812
ENSG00000115365			ENSG00000116209			ENSG00000125814
ENSG00000115414			ENSG00000116212			ENSG00000125817
ENSG00000115415			ENSG00000116237			ENSG00000125818
ENSG00000115419			ENSG00000116251			ENSG00000125820
ENSG00000115421			ENSG00000116254			ENSG00000125821
ENSG00000115459			ENSG00000116260			ENSG00000125834
ENSG00000115461			ENSG00000116266			ENSG00000125844
ENSG00000115468			ENSG00000116273			ENSG00000125848
ENSG00000115474			ENSG00000116285			ENSG00000125851
ENSG00000115504			ENSG00000116337			ENSG00000125945
ENSG00000115507			ENSG00000116350			ENSG00000125952
ENSG00000115520			ENSG00000116455			ENSG00000125954
ENSG00000115523			ENSG00000116473			ENSG00000125967
ENSG00000115524			ENSG00000116478			ENSG00000125968
ENSG00000115525			ENSG00000116489			ENSG00000125976
ENSG00000115526			ENSG00000116514			ENSG00000125977
ENSG00000115540			ENSG00000116521			ENSG00000126003
ENSG00000115541			ENSG00000116560			ENSG00000126016
ENSG00000115548			ENSG00000116574			ENSG00000126070
ENSG00000115556			ENSG00000116584			ENSG00000126091
ENSG00000115561			ENSG00000116604			ENSG00000126107
ENSG00000115594			ENSG00000116641			ENSG00000126214
ENSG00000115641			ENSG00000116667			ENSG00000126216
ENSG00000115649			ENSG00000116668			ENSG00000126351
ENSG00000115652			ENSG00000116675			ENSG00000126353
ENSG00000115657			ENSG00000116678			ENSG00000126432
ENSG00000115665			ENSG00000116679			ENSG00000126453
ENSG00000115677			ENSG00000116685			ENSG00000126458
ENSG00000115685			ENSG00000116691			ENSG00000126561
ENSG00000115738			ENSG00000116711			ENSG00000126581
[truncated: 4,809 more rows]
