# Supplementary material for: Preferential regulation of duplicated genes by microRNAs in mammals
Source: Genome Biol. 2008 Aug 26;9(8):R132. doi: 10.1186/gb-2008-9-8-r132 (PMC2575522; doi:10.1186/gb-2008-9-8-r132)
Supplement: Additional data file 3 — The independent pairs with Ks values and group information. [file gb-2008-9-8-r132-S3.xls]

## Sheet: Sheet1
Paralog A	Paralog B	Ka	Ks	Sequence identity %	Group(by PicTar)	Group(by TargetScanS)
ENSG00000130741	ENSG00000180574	0.0455	0.0862	93.35	0	1
ENSG00000130699	ENSG00000141384	0.783	1.8912	36.97	1	1
ENSG00000111196	ENSG00000162385	0.0169	1.0101	98.63	1	0
ENSG00000166822	ENSG00000205269	0.4966	0.9428	47.73	0	0
ENSG00000165775	ENSG00000182814	0.0694	0.1257	88.08	1	1
ENSG00000188170	ENSG00000196565	0.2909	1.2141	64.56	0	0
ENSG00000086506	ENSG00000206172	0.2332	1.7131	61.97	0	0
ENSG00000188536	ENSG00000206177	0.4437	1.7161	45.39	0	0
ENSG00000008128	ENSG00000189229	0.0589	0.1209	92.08	0	0
ENSG00000102048	ENSG00000165192	0.4622	1.4832	51.7	0	0
ENSG00000163923	ENSG00000198918	0.0411	0.0927	92.16	0	0
ENSG00000005075	ENSG00000168255	0.1321	0.3551	82.05	0	0
ENSG00000123191	ENSG00000165240	0.3734	1.7904	59.34	0	1
ENSG00000139053	ENSG00000185527	0.1344	1.7533	84.34	0	0
ENSG00000124145	ENSG00000169439	0.7554	1.65	35.94	2	2
ENSG00000100243	ENSG00000159348	0.3	1.9313	60.8	1	1
ENSG00000136144	ENSG00000136161	0.2005	1.2424	70.4	1	1
ENSG00000142168	ENSG00000173992	0.5499	1.6189	50	0	1
ENSG00000142511	ENSG00000204646	0.0803	0.1423	84.8	0	0
ENSG00000137959	ENSG00000137965	0.4716	1.2056	46.36	0	0
ENSG00000132437	ENSG00000140287	0.4352	1.5548	51.88	1	1
ENSG00000101367	ENSG00000113657	1.1652	1.6107	19.03	2	2
ENSG00000084764	ENSG00000147647	1.2361	1.7624	18.15	1	2
ENSG00000072832	ENSG00000092964	0.1552	1.9853	75	2	2
ENSG00000044090	ENSG00000112659	0.2821	1.1642	61.09	0	0
ENSG00000101082	ENSG00000155926	0.4975	1.8886	42.86	1	1
ENSG00000187258	ENSG00000211451	1.059	1.7231	25.92	0	0
ENSG00000126895	ENSG00000198049	0.5281	1.8071	44.93	0	0
ENSG00000131174	ENSG00000170516	0.1751	0.6861	70	0	0
ENSG00000147533	ENSG00000205596	0.1696	0.1721	77.44	1	1
ENSG00000188624	ENSG00000204866	0.3344	0.5482	59.48	0	0
ENSG00000169224	ENSG00000174500	0.6009	1.6613	35.07	0	0
ENSG00000139675	ENSG00000197029	0.0455	0.0504	91.8	0	0
ENSG00000135486	ENSG00000196682	0.0599	0.0799	88.57	1	1
ENSG00000169564	ENSG00000197111	0.0806	0.8276	84.79	2	2
ENSG00000127863	ENSG00000135960	1.3298	1.8718	20.33	2	2
ENSG00000129824	ENSG00000157828	0.0309	0.1781	93.92	0	0
ENSG00000186008	ENSG00000198034	0.1106	0.2084	82.1	0	0
ENSG00000155760	ENSG00000180340	0.1208	1.9745	80.5	1	1
ENSG00000137726	ENSG00000182707	0.1304	0.3122	76.6	1	1
ENSG00000089356	ENSG00000150201	0.3492	0.815	56.98	1	1
ENSG00000106615	ENSG00000167550	0.4601	1.9311	52.46	2	1
ENSG00000162777	ENSG00000166444	0.4669	1.6478	46.91	1	1
ENSG00000105352	ENSG00000170956	0.247	0.2835	64.75	0	0
ENSG00000143162	ENSG00000175874	0.6266	1.3513	34.55	2	2
ENSG00000135930	ENSG00000181049	0.074	0.2275	84.71	1	1
ENSG00000182508	ENSG00000183722	0.319	1.1597	63.32	1	1
ENSG00000180305	ENSG00000182931	0.6051	0.9283	37.97	0	0
ENSG00000186272	ENSG00000188785	0.2894	0.5787	58.7	1	1
ENSG00000185177	ENSG00000197123	0.0952	0.1455	81.75	0	0
ENSG00000118620	ENSG00000197020	0.0884	0.148	82.62	0	0
ENSG00000173041	ENSG00000198521	0.1496	0.1803	73.32	0	0
ENSG00000160352	ENSG00000196705	0.0986	0.2015	82.96	0	0
ENSG00000081665	ENSG00000188171	0.1478	0.2098	75.19	0	0
ENSG00000196350	ENSG00000197360	0.1239	0.219	77.29	0	0
ENSG00000146757	ENSG00000198039	0.1487	0.2263	74.21	0	0
ENSG00000196172	ENSG00000197134	0.1765	0.2567	71.15	0	0
ENSG00000105750	ENSG00000182141	0.1316	0.2585	76.91	0	0
ENSG00000183850	ENSG00000197372	0.1631	0.269	71.83	0	0
ENSG00000131127	ENSG00000197701	0.1539	0.2986	72.78	0	0
ENSG00000196081	ENSG00000198584	0.189	0.3468	69.37	0	0
ENSG00000100652	ENSG00000145248	0.7307	1.5166	34.96	0	0
ENSG00000125255	ENSG00000126903	0.9887	1.6421	24.05	1	1
ENSG00000204368	ENSG00000204648	0.0408	0.0537	91.49	0	0
ENSG00000165584	ENSG00000171483	0.1187	0.0564	78.19	0	0
ENSG00000157965	ENSG00000165583	0.13	0.0772	77.54	0	0
ENSG00000126752	ENSG00000198946	0.121	0.0968	79.26	0	0
ENSG00000187754	ENSG00000204645	0.2243	0.217	67.02	0	0
ENSG00000169203	ENSG00000185864	0.0526	0.0521	94.2	0	0
ENSG00000169246	ENSG00000198064	0.3373	0.3497	65.96	0	0
ENSG00000005108	ENSG00000144229	0.4333	1.8497	51.91	0	0
ENSG00000138039	ENSG00000170820	0.4359	1.4105	52.86	0	0
ENSG00000134419	ENSG00000145234	0.0648	0.0853	88.37	0	0
ENSG00000133149	ENSG00000170925	0.3621	0.4502	58.22	0	0
ENSG00000110077	ENSG00000166926	0.1202	0.0795	79.59	0	0
ENSG00000071203	ENSG00000106565	3.5369	1.235	9.81	0	0
ENSG00000149534	ENSG00000166930	1.0071	1.2411	23	0	0
ENSG00000110079	ENSG00000149516	0.8039	1.4705	28.57	0	0
ENSG00000156738	ENSG00000166927	1.1208	1.4909	22.55	0	1
ENSG00000166928	ENSG00000166959	0.9953	1.8145	25.45	0	0
ENSG00000117407	ENSG00000171119	0.6436	1.5643	38.66	1	0
ENSG00000136939	ENSG00000171459	0.0339	0.0593	93.89	0	0
ENSG00000127780	ENSG00000180016	0.0333	0.0904	94.9	0	0
ENSG00000171496	ENSG00000173679	0.2263	0.8206	69.26	0	0
ENSG00000168124	ENSG00000171501	0.3197	1.1724	56.59	0	0
ENSG00000136834	ENSG00000170929	0.3503	1.5392	54.63	0	0
ENSG00000171481	ENSG00000171505	0.3968	1.8142	52.09	0	0
ENSG00000184106	ENSG00000188056	0.1762	0.1538	74.1	0	0
ENSG00000167850	ENSG00000167851	0.3615	0.5379	63.13	0	0
ENSG00000186074	ENSG00000204345	0.4015	0.5858	54.12	0	0
ENSG00000178789	ENSG00000186407	0.5318	1.1611	40.11	0	0
ENSG00000124731	ENSG00000161911	1.2013	1.5505	24.44	0	0
ENSG00000121933	ENSG00000170425	1.1105	1.844	22.46	1	1
ENSG00000161649	ENSG00000162896	1.0573	1.9136	21.82	0	1
ENSG00000119335	ENSG00000205405	0.0673	0.0989	86.57	0	1
ENSG00000178021	ENSG00000189241	0.2228	0.495	64.62	0	0
ENSG00000180543	ENSG00000187189	0.409	0.8973	47.49	2	2
ENSG00000186310	ENSG00000187109	0.4866	1.2434	46.13	1	2
ENSG00000186462	ENSG00000204118	0.3505	1.4455	62.62	0	0
ENSG00000184205	ENSG00000206184	0.6401	1.9169	33.12	1	1
ENSG00000170095	ENSG00000198814	0.0068	0.0569	98.55	1	1
ENSG00000136488	ENSG00000204414	0.0455	0.0618	91.8	0	0
ENSG00000136487	ENSG00000189162	0.2443	0.5123	70.51	0	0
ENSG00000126952	ENSG00000185945	0.1133	0.216	82.83	0	0
ENSG00000147206	ENSG00000185554	0.3536	0.3896	54.91	0	0
ENSG00000162231	ENSG00000196970	0.4027	1.487	54.65	1	1
ENSG00000102931	ENSG00000181735	0.1272	0.4077	79.39	1	1
ENSG00000105928	ENSG00000204311	0.5076	1.0368	44.44	0	0
ENSG00000005249	ENSG00000114302	0.2454	1.4544	68.66	2	2
ENSG00000160766	ENSG00000177628	0.1172	0.1772	83.92	0	0
ENSG00000183770	ENSG00000186564	0.6849	1.3426	36.1	1	2
ENSG00000178919	ENSG00000186790	0.4572	1.532	50.31	0	0
ENSG00000176678	ENSG00000186766	0.5646	1.8446	41.13	0	0
ENSG00000159784	ENSG00000175182	0.7941	1.9432	34.28	1	0
ENSG00000114784	ENSG00000173812	0.0452	1.0081	92.04	2	0
ENSG00000114374	ENSG00000124486	0.0449	0.3877	91.34	0	2
ENSG00000163746	ENSG00000188313	0.0837	0.2873	84.38	0	0
ENSG00000114698	ENSG00000206213	0.4972	1.6135	43.33	0	0
ENSG00000066813	ENSG00000166743	0.3392	1.2896	56.61	0	0
ENSG00000173124	ENSG00000183549	0.48	1.621	45.98	0	0
ENSG00000005187	ENSG00000183747	0.4135	1.7418	54.29	0	0
ENSG00000158731	ENSG00000184155	0.1549	0.6107	74.28	0	0
ENSG00000196184	ENSG00000196266	0.2899	1.6344	63.75	0	0
ENSG00000011052	ENSG00000123009	0.0169	0.0665	96.35	0	0
ENSG00000172113	ENSG00000181322	1.0351	1.5693	28.34	1	2
ENSG00000166800	ENSG00000171989	0.0975	0.2963	82.23	0	0
ENSG00000134333	ENSG00000166796	0.1663	1.0312	75.3	0	1
ENSG00000047579	ENSG00000204070	0.8411	1.9976	28.85	1	0
ENSG00000170465	ENSG00000205420	0.0078	0.0648	98.4	0	0
ENSG00000185479	ENSG00000186081	0.1362	0.8707	80.46	1	0
ENSG00000176198	ENSG00000176213	0.2176	0.8366	68.3	0	0
ENSG00000176219	ENSG00000196143	0.2954	1.1836	61.96	0	0
ENSG00000130538	ENSG00000196832	0.3373	1.2566	58.39	0	0
ENSG00000204931	ENSG00000205739	0.1334	0.3377	78.26	0	0
ENSG00000198489	ENSG00000198583	1.596	1.7376	15.73	0	0
ENSG00000061273	ENSG00000100429	1.279	1.8849	19.46	1	1
ENSG00000170385	ENSG00000196660	0.7187	1.2636	37.82	1	0
ENSG00000012232	ENSG00000158008	0.8085	1.953	29.3	2	2
ENSG00000143882	ENSG00000155097	0.2903	1.9528	62.8	1	1
ENSG00000164216	ENSG00000206203	1.1904	1.1286	24.19	0	0
ENSG00000119523	ENSG00000136805	1.552	1.552	16.57	1	1
ENSG00000181963	ENSG00000196778	0.0546	0.2732	90.76	0	0
ENSG00000176742	ENSG00000205512	0.5194	0.7341	46.88	0	0
ENSG00000176239	ENSG00000183251	0.2063	1.2064	68.06	0	0
ENSG00000167355	ENSG00000184881	0.2357	1.3644	66.03	0	0
ENSG00000168925	ENSG00000168928	0.0202	0.1248	95.82	0	0
ENSG00000147364	ENSG00000156804	0.3112	1.6399	61.41	1	1
ENSG00000129450	ENSG00000168995	0.1307	0.2278	78.29	0	0
ENSG00000105366	ENSG00000160296	0.1735	0.2743	72.52	1	0
ENSG00000105501	ENSG00000197865	0.1651	0.3066	77.89	0	0
ENSG00000142512	ENSG00000161640	0.2291	0.3336	69.93	0	0
ENSG00000105492	ENSG00000171101	0.3495	0.4952	60.14	0	0
ENSG00000113558	ENSG00000173025	0.0791	0.0609	82.98	1	1
ENSG00000147050	ENSG00000183878	0.1148	0.3543	82.04	2	2
ENSG00000176343	ENSG00000197756	0.0596	0.1802	89.71	0	0
ENSG00000125430	ENSG00000153976	0.1657	0.7991	76.9	1	1
ENSG00000104267	ENSG00000133742	0.3476	1.315	60.23	1	1
ENSG00000164879	ENSG00000185015	0.3577	1.5771	58.08	1	2
ENSG00000118298	ENSG00000178538	0.926	1.6797	28.62	1	1
ENSG00000168748	ENSG00000169239	0.4651	1.7743	50.76	1	1
ENSG00000074410	ENSG00000107159	0.7176	1.8653	37.68	1	1
ENSG00000144642	ENSG00000153250	0.1373	1.6346	78.45	2	2
ENSG00000107105	ENSG00000174082	1.2111	1.8174	24.19	1	1
ENSG00000170348	ENSG00000188653	0.0878	0.1351	83.33	0	1
ENSG00000175333	ENSG00000177576	0.1123	0.2101	83.97	0	0
ENSG00000092054	ENSG00000197616	0.0421	0.6838	92.41	0	0
ENSG00000181458	ENSG00000203730	1.0869	1.6024	27.27	1	0
ENSG00000119787	ENSG00000184743	0.3538	1.9357	59.96	2	1
ENSG00000133112	ENSG00000198359	0.0705	0.2091	88.15	2	0
ENSG00000176798	ENSG00000176893	0.3411	1.474	58.52	0	0
ENSG00000173598	ENSG00000196368	0.0529	1.4351	90.85	2	2
ENSG00000166707	ENSG00000174460	0.0815	0.2364	84.54	0	0
ENSG00000122417	ENSG00000142867	1.2919	1.9195	19.31	0	0
ENSG00000023445	ENSG00000110330	0.1678	0.7078	72.83	0	0
ENSG00000082126	ENSG00000161647	0.5983	1.5007	38.83	0	0
ENSG00000134504	ENSG00000204429	0.088	0.1304	85.71	1	1
ENSG00000006611	ENSG00000120509	0.8689	1.8191	32.14	1	0
ENSG00000203814	ENSG00000203851	0	0.072	100	0	0
ENSG00000184678	ENSG00000203819	0	0.299	100	0	1
ENSG00000101812	ENSG00000123569	0.2028	0.3102	66.28	0	0
ENSG00000197459	ENSG00000197697	0.0032	0.5576	99.21	0	0
ENSG00000158373	ENSG00000180596	0.0032	0.7822	99.21	0	0
ENSG00000168242	ENSG00000197846	0	0.9013	100	0	0
ENSG00000124635	ENSG00000197597	0.0094	0.9335	97.62	0	0
ENSG00000185130	ENSG00000196501	0.0089	0.9689	97.62	0	0
ENSG00000196331	ENSG00000196374	0.0216	1.0783	95.24	0	0
ENSG00000187990	ENSG00000197903	0.0033	1.2358	99.21	0	0
ENSG00000196226	ENSG00000197435	0.0214	1.4275	96.03	0	0
ENSG00000124523	ENSG00000142082	1.008	1.9434	28.37	0	0
ENSG00000138600	ENSG00000157837	1.1053	1.9483	24.08	1	0
ENSG00000198629	ENSG00000198698	0.0323	0.06	93.39	0	0
ENSG00000102967	ENSG00000188641	1.2251	1.7184	22.88	1	1
ENSG00000116489	ENSG00000198898	0.082	1.5327	86.71	2	2
ENSG00000082497	ENSG00000186369	0.6749	1.9658	37.82	1	1
ENSG00000108839	ENSG00000161905	0.2406	1.3361	65.56	0	0
ENSG00000179148	ENSG00000179593	0.3467	1.9245	54.93	1	0
ENSG00000158467	ENSG00000168710	0.0874	1.6896	88.3	2	1
ENSG00000053108	ENSG00000168843	0.3517	1.9517	56.62	1	2
ENSG00000143768	ENSG00000143787	0.0205	0.083	95.63	1	1
ENSG00000175885	ENSG00000189190	0.0608	0.0761	88.21	0	0
ENSG00000162086	ENSG00000186376	0.2637	0.6331	64.86	0	0
ENSG00000129911	ENSG00000174595	0.2217	1.5804	64.68	1	1
ENSG00000198637	ENSG00000205083	0.0424	0.0734	93.14	1	0
ENSG00000143429	ENSG00000162685	0	0.0531	100	0	0
ENSG00000183528	ENSG00000205802	0.0302	0.0956	93.33	0	0
ENSG00000003096	ENSG00000198642	0.0376	0.6643	92.82	1	2
ENSG00000076321	ENSG00000114648	0.6169	1.8046	41.61	2	2
ENSG00000117153	ENSG00000171617	0.894	1.9549	28.29	1	1
ENSG00000109466	ENSG00000146021	0.1755	1.9956	77.17	2	2
ENSG00000145287	ENSG00000173261	0.7946	1.5235	29.57	0	0
ENSG00000204804	ENSG00000204805	0.199	0.1562	72.22	0	0
ENSG00000168917	ENSG00000177164	0.9189	1.5578	27.81	2	1
ENSG00000176273	ENSG00000183488	1.3956	1.7011	20.74	1	0
ENSG00000142515	ENSG00000167751	0.146	0.2267	77.01	0	0
ENSG00000172250	ENSG00000183569	0.0845	0.112	90.64	0	0
ENSG00000125459	ENSG00000203761	0.0757	0.0966	91.38	0	0
ENSG00000102383	ENSG00000177054	1.4189	1.2084	20	1	1
ENSG00000188706	ENSG00000204160	0.3543	1.8389	57.45	2	2
ENSG00000156599	ENSG00000174016	1.3389	1.9747	17.99	1	1
ENSG00000100300	ENSG00000112212	0.576	1.5867	39.16	0	0
ENSG00000136531	ENSG00000153253	0.0835	0.6866	87.33	2	2
ENSG00000144285	ENSG00000169432	0.1558	1.0778	77.54	0	1
ENSG00000183873	ENSG00000185313	0.2723	1.9352	63.82	1	1
ENSG00000196830	ENSG00000197612	0.1935	0.1863	68.06	0	0
ENSG00000197374	ENSG00000204171	0.2967	0.248	61.33	0	0
ENSG00000196785	ENSG00000197354	0.1919	0.2529	73.61	1	0
ENSG00000203831	ENSG00000205836	0.1594	0.254	76.7	0	0
ENSG00000204635	ENSG00000205878	0.2606	0.3117	63.48	0	0
ENSG00000177243	ENSG00000177257	0.5305	1.342	44.44	0	0
ENSG00000171711	ENSG00000176797	0.53	1.5807	44.44	0	0
ENSG00000159882	ENSG00000204920	0.1135	0.175	79.75	0	0
ENSG00000159885	ENSG00000178386	0.1234	0.1871	78.49	0	0
ENSG00000159904	ENSG00000186019	0.1292	0.2614	76.84	0	0
ENSG00000159905	ENSG00000167380	0.1476	0.3264	75.25	0	0
ENSG00000196406	ENSG00000203929	0.1228	0.0574	79.38	0	0
ENSG00000116218	ENSG00000133115	0.5686	1.4282	44.67	0	0
ENSG00000109919	ENSG00000137409	0.5112	1.8793	47.83	2	2
ENSG00000113805	ENSG00000144619	0.268	1.7018	64.6	1	1
ENSG00000122728	ENSG00000147133	0.0284	0.0768	94.55	0	0
ENSG00000132967	ENSG00000181242	0.0757	0.0714	88.48	0	0
ENSG00000029993	ENSG00000182181	0.0542	0.0944	90.43	1	1
ENSG00000176256	ENSG00000182711	0.7029	1.615	38.12	0	0
ENSG00000092203	ENSG00000198846	0.5633	1.6409	43.39	1	0
ENSG00000124097	ENSG00000164104	0.1469	1.9677	78.95	0	1
ENSG00000182816	ENSG00000198390	0.0544	0.1059	90.7	0	0
ENSG00000186971	ENSG00000186975	0.2254	0.3878	66.67	0	0
ENSG00000154760	ENSG00000172716	0.144	0.1717	77.87	0	0
ENSG00000166750	ENSG00000196883	0.5082	1.3057	43.82	1	0
ENSG00000121270	ENSG00000140798	0.4328	1.5831	49.1	1	0
ENSG00000170509	ENSG00000198189	0.261	1.435	63.33	1	1
ENSG00000124780	ENSG00000173338	0.8775	1.2984	24.67	0	0
ENSG00000082482	ENSG00000100433	0.3536	1.7535	59.86	2	2
ENSG00000160188	ENSG00000171160	1.3635	1.2655	21.18	1	1
ENSG00000116151	ENSG00000139714	0.9002	1.7173	29.17	0	0
ENSG00000136447	ENSG00000198496	0.2195	0.2705	71.91	0	1
ENSG00000134287	ENSG00000204650	0.1008	0.9667	81.25	1	1
ENSG00000127917	ENSG00000143761	0.3333	1.3967	53.59	1	1
ENSG00000134108	ENSG00000185829	2.0167	1.5235	17.98	1	0
ENSG00000138175	ENSG00000179674	0.57	1.5912	41.01	2	1
ENSG00000143862	ENSG00000152213	0.7549	1.7647	31.64	0	0
ENSG00000146938	ENSG00000165246	0.0152	0.0776	97.01	0	0
ENSG00000159398	ENSG00000198848	0.4801	1.6071	45.39	0	0
ENSG00000172831	ENSG00000196959	0.509	1.7797	47.63	0	0
ENSG00000172828	ENSG00000196338	0.7907	1.9363	32.98	1	1
ENSG00000137434	ENSG00000151923	1.2006	1.6154	19.23	0	0
ENSG00000179994	ENSG00000205508	0.0729	0.1009	84.8	0	0
ENSG00000186645	ENSG00000205238	0.1102	0.1336	82.21	0	0
ENSG00000166667	ENSG00000198305	0.1103	0.1424	82.21	0	0
ENSG00000205482	ENSG00000205506	0.1783	0.1972	73.21	0	0
ENSG00000185040	ENSG00000205505	0.1761	0.2155	73.21	0	0
ENSG00000136206	ENSG00000205580	0.1742	0.2662	72.45	0	0
ENSG00000183318	ENSG00000205509	0.1684	0.2823	71.85	0	0
ENSG00000211890	ENSG00000211895	0.0572	0.0992	89.71	0	0
ENSG00000156170	ENSG00000169446	3.2457	1.6655	13.22	1	2
ENSG00000112306	ENSG00000119826	0.0415	0.0693	91.67	0	0
ENSG00000170250	ENSG00000171579	0.0421	0.0838	91.67	0	0
ENSG00000049089	ENSG00000092758	0.6965	0.7532	50.44	0	0
ENSG00000188152	ENSG00000188199	0.0871	0.0887	84.08	0	0
ENSG00000130950	ENSG00000204043	0.0908	0.0937	83.64	0	0
ENSG00000184507	ENSG00000184923	0.3645	0.673	51.91	0	0
ENSG00000173080	ENSG00000182631	0.6019	1.9153	41.29	0	0
ENSG00000135447	ENSG00000150722	0.5386	1.409	46.79	0	0
ENSG00000170605	ENSG00000196534	0.1738	1.1515	74.02	0	0
ENSG00000188234	ENSG00000198035	0.051	0.0501	92.93	0	0
ENSG00000151303	ENSG00000204149	0.0632	0.0513	89.34	0	0
ENSG00000157985	ENSG00000204182	0.2565	0.5666	66.37	2	2
ENSG00000084070	ENSG00000112305	0.4563	1.6984	49.18	2	2
ENSG00000135439	ENSG00000151693	2.1154	1.9258	12.28	1	2
ENSG00000127249	ENSG00000187527	0.318	1.6822	59.68	0	0
ENSG00000132141	ENSG00000146731	0.09	0.91	85.85	0	0
ENSG00000067167	ENSG00000174599	0.174	0.3998	72.36	2	2
ENSG00000170949	ENSG00000197497	0.1139	0.3504	80.44	0	0
ENSG00000119660	ENSG00000203909	0.2961	0.6513	62.07	0	0
ENSG00000070770	ENSG00000101266	0.1142	1.999	83.09	2	2
ENSG00000105198	ENSG00000198197	0.1685	0.0984	75.56	0	0
ENSG00000006659	ENSG00000105205	0.3719	0.3628	48.92	0	0
ENSG00000158164	ENSG00000158427	0.1544	0.2121	77.78	0	0
ENSG00000154620	ENSG00000205542	0.0298	0.3047	93.18	2	2
ENSG00000116017	ENSG00000205143	0.4604	1.8176	50	1	0
ENSG00000140238	ENSG00000176244	0.1439	0.1451	75	0	0
ENSG00000122711	ENSG00000128040	0.7021	1.565	34.52	1	1
ENSG00000145879	ENSG00000178172	0.6755	1.7373	36.25	0	0
ENSG00000158077	ENSG00000173572	0.5899	1.246	40.3	0	0
ENSG00000091592	ENSG00000160505	0.9046	1.5812	27.81	1	1
ENSG00000142405	ENSG00000162711	0.4321	1.9992	49.26	1	1
ENSG00000075705	ENSG00000172968	0.016	0.0564	96.47	0	0
ENSG00000092841	ENSG00000187141	0.0626	0.1882	87.33	1	0
ENSG00000160014	ENSG00000198336	0.4946	1.1614	41.89	1	1
ENSG00000147400	ENSG00000177143	0.1049	1.2567	83.72	2	1
ENSG00000153140	ENSG00000168530	0.8287	1.6997	30.91	0	0
ENSG00000105507	ENSG00000157782	0.2563	1.8197	68.21	1	1
ENSG00000114854	ENSG00000160808	0.6853	1.928	32.91	0	0
ENSG00000116035	ENSG00000148704	0.4212	1.9032	55.12	1	1
ENSG00000159961	ENSG00000205813	0.056	0.1689	89.72	0	0
ENSG00000180068	ENSG00000180090	0.2581	0.7761	63.81	0	0
ENSG00000137171	ENSG00000174996	0.2159	1.9116	72.02	2	1
ENSG00000099282	ENSG00000168785	0.7772	1.5276	32.57	2	1
ENSG00000132958	ENSG00000166157	0.0633	0.05	87.52	0	0
ENSG00000181009	ENSG00000181074	0.2271	0.9784	68.14	0	0
ENSG00000180988	ENSG00000181001	0.1681	1.3145	75.24	0	0
ENSG00000102069	ENSG00000177889	0.0382	0.0628	92.11	1	2
ENSG00000109332	ENSG00000149345	0.0643	0.151	89.12	1	1
ENSG00000078967	ENSG00000131508	0.0414	1.9047	93.53	1	1
ENSG00000096087	ENSG00000187919	0.0256	0.0591	95.05	0	0
ENSG00000174156	ENSG00000182793	0.0789	0.1568	85.59	0	0
ENSG00000134184	ENSG00000134201	0.0712	0.183	88.19	0	0
ENSG00000134202	ENSG00000168765	0.2241	1.2179	68.35	0	0
ENSG00000163106	ENSG00000170899	1.1292	1.8553	23.62	0	0
ENSG00000119965	ENSG00000203796	0.119	0.128	79.39	0	1
ENSG00000121236	ENSG00000132274	0.2364	0.452	64.96	0	1
ENSG00000132109	ENSG00000132256	0.5273	1.3726	43.7	0	0
ENSG00000176302	ENSG00000189299	0.2952	0.8449	58.04	0	1
ENSG00000141096	ENSG00000167261	0.2	0.5753	70.77	0	0
ENSG00000119673	ENSG00000177465	0.2151	0.7045	70.07	0	0
ENSG00000184227	ENSG00000205669	0.334	1.5588	57.49	0	0
ENSG00000080573	ENSG00000204248	0.4562	0.8913	56.24	2	2
ENSG00000060718	ENSG00000130635	0.2177	1.9412	74.38	2	2
ENSG00000067992	ENSG00000152256	0.2304	1.9606	68.81	1	0
ENSG00000078098	ENSG00000197635	0.4001	1.98	52.05	2	2
ENSG00000114120	ENSG00000155287	1.2181	1.8734	24.67	1	1
ENSG00000104381	ENSG00000133433	1.2559	1.82	22.95	0	0
ENSG00000099984	ENSG00000185831	0.4982	1.8252	44.12	0	0
ENSG00000117868	ENSG00000139641	0.5162	1.8514	46.67	2	2
ENSG00000125835	ENSG00000128739	0.0486	0.7304	92.5	1	1
ENSG00000005022	ENSG00000151475	0.2644	1.8843	71.28	2	2
ENSG00000077713	ENSG00000154999	0.1354	0.1798	79.23	0	0
ENSG00000161055	ENSG00000164265	0.5674	1.2631	50	0	0
ENSG00000204007	ENSG00000204136	0.418	1.0678	50.92	1	1
ENSG00000174326	ENSG00000174327	0.5289	1.5535	47.42	0	0
ENSG00000100156	ENSG00000170190	0.6294	1.5736	35.79	0	0
ENSG00000108932	ENSG00000163053	1.0811	1.5808	24.02	2	2
ENSG00000112394	ENSG00000152779	1.0689	1.5915	24.12	2	2
ENSG00000155380	ENSG00000165449	0.9565	1.6127	26.64	2	1
ENSG00000118596	ENSG00000147100	1.031	1.7568	24.89	2	2
ENSG00000049245	ENSG00000117533	0.7656	1.1821	39	2	2
ENSG00000124333	ENSG00000168899	1.2664	1.8185	19.83	1	1
ENSG00000139190	ENSG00000179036	0.1606	1.8221	76.52	2	2
ENSG00000174957	ENSG00000181780	0.2262	0.522	67.69	0	0
ENSG00000148110	ENSG00000156875	0.1993	1.6386	75.57	2	2
ENSG00000184908	ENSG00000186510	0.0414	0.1413	91.27	0	0
ENSG00000157502	ENSG00000203898	0.4104	1.5739	46.62	1	1
ENSG00000161791	ENSG00000184922	0.3252	1.9529	59.18	2	2
ENSG00000086712	ENSG00000131002	0.212	0.2743	69.27	2	2
ENSG00000211936	ENSG00000211970	0.026	0.0566	95.69	0	0
ENSG00000211937	ENSG00000211951	0.0973	0.0782	82.35	0	0
ENSG00000211952	ENSG00000211954	0.0578	0.1082	89.74	0	0
ENSG00000211956	ENSG00000211959	0.0605	0.1349	87.93	0	0
ENSG00000211969	ENSG00000211974	0.3276	1.8555	57.76	0	0
ENSG00000169504	ENSG00000174074	0.3468	1.6898	59.48	0	1
ENSG00000163464	ENSG00000180871	0.1569	0.3603	77.14	0	0
ENSG00000121807	ENSG00000160791	0.2397	0.5182	69.54	0	0
ENSG00000163823	ENSG00000183625	0.2797	1.0102	62.71	0	1
ENSG00000121797	ENSG00000168329	0.8043	1.4411	29.31	1	1
ENSG00000121966	ENSG00000129048	0.8068	1.4669	31.12	1	1
ENSG00000179934	ENSG00000183813	0.5743	1.5697	43.5	0	0
ENSG00000128872	ENSG00000138594	0.1601	1.9214	76.07	2	2
ENSG00000182050	ENSG00000203716	0.7973	1.5069	32.26	0	0
ENSG00000071073	ENSG00000205301	0.6066	1.6031	38.42	1	1
ENSG00000211603	ENSG00000211608	0.0746	0.0502	87.07	0	0
ENSG00000211610	ENSG00000211632	0.0595	0.0527	88.79	0	0
ENSG00000211604	ENSG00000211627	0.0568	0.055	88.98	0	0
ENSG00000211625	ENSG00000211629	0.0708	0.0558	86.21	0	0
ENSG00000211609	ENSG00000211630	0.0592	0.0597	88.03	0	0
ENSG00000211628	ENSG00000211635	0.1008	0.0709	84.75	0	0
ENSG00000211613	ENSG00000211617	0.0796	0.0756	87.29	0	0
ENSG00000211602	ENSG00000211636	0.0534	0.0812	90.6	0	0
ENSG00000211605	ENSG00000211607	0.0461	0.087	91.38	0	0
ENSG00000211601	ENSG00000211618	0.057	0.1164	90.68	0	0
ENSG00000211615	ENSG00000211624	0.0744	0.1292	86.67	0	0
ENSG00000211612	ENSG00000211621	0.0745	0.1419	86.67	0	0
ENSG00000211633	ENSG00000211634	0.1478	0.1504	72.88	0	0
ENSG00000211622	ENSG00000211623	0.1018	0.1677	84.3	0	0
ENSG00000211606	ENSG00000211620	0.095	0.171	83.9	0	0
ENSG00000211611	ENSG00000211626	0.1576	0.1826	75.44	0	0
ENSG00000211600	ENSG00000211616	0.108	0.1925	83.9	0	0
ENSG00000211614	ENSG00000211619	0.08	0.2231	85.98	0	0
ENSG00000211598	ENSG00000211631	0.2903	1.4395	63.79	0	0
ENSG00000182490	ENSG00000212122	0.2145	1.5346	66.95	1	1
ENSG00000137266	ENSG00000182157	0.6464	1.3152	34.97	1	1
ENSG00000146463	ENSG00000163867	0.4973	1.4381	46.21	2	0
ENSG00000167104	ENSG00000186190	0.8923	1.5398	26.68	0	0
ENSG00000108452	ENSG00000184635	0.3237	0.9759	58.93	0	0
ENSG00000090612	ENSG00000171827	0.4484	1.1772	48.3	0	0
ENSG00000178187	ENSG00000204524	0.532	1.5019	46.63	0	0
ENSG00000079950	ENSG00000117758	0.3848	1.9314	56.2	1	2
ENSG00000124208	ENSG00000169139	0.0477	1.8208	90.97	2	2
ENSG00000078747	ENSG00000189290	0.1608	1.504	74.32	2	1
ENSG00000105722	ENSG00000204974	0.0328	0.345	92.98	1	1
ENSG00000154727	ENSG00000175832	1.528	1.6769	21.19	2	2
ENSG00000135373	ENSG00000158711	1.6645	1.7117	13.71	1	1
ENSG00000006468	ENSG00000171656	0.2645	1.7555	66.03	1	2
ENSG00000111145	ENSG00000120690	1.5144	1.7558	18.07	2	2
ENSG00000117036	ENSG00000172018	0.5858	1.7742	45.94	1	1
ENSG00000105672	ENSG00000126767	1.5966	1.7921	15.99	1	1
ENSG00000102034	ENSG00000109381	0.9428	1.9763	31.4	2	2
ENSG00000177352	ENSG00000177820	1.5701	1.9445	20.32	1	0
ENSG00000165269	ENSG00000186466	0.0361	0.0525	92.69	0	0
ENSG00000086159	ENSG00000167580	0.3191	1.0755	57.3	1	1
ENSG00000103569	ENSG00000135517	0.9938	1.3952	25.79	1	2
ENSG00000165272	ENSG00000171885	0.9944	1.6153	26.81	1	1
ENSG00000105640	ENSG00000188096	0.0114	0.1012	97.16	0	0
ENSG00000106153	ENSG00000182699	0.1974	0.1662	74.17	0	0
ENSG00000138869	ENSG00000186940	0.3577	1.2682	58.27	0	0
ENSG00000116785	ENSG00000134365	0.1158	0.2592	80.61	0	0
ENSG00000080910	ENSG00000134391	0.0771	0.1349	86.3	0	0
ENSG00000113303	ENSG00000168903	0.1772	0.3337	72.47	0	0
ENSG00000149328	ENSG00000166105	0.3319	1.1245	60.56	0	0
ENSG00000179263	ENSG00000180770	0.047	0.0508	90.28	0	0
ENSG00000176525	ENSG00000184055	0.0382	0.0509	91.67	0	0
ENSG00000177400	ENSG00000197116	0.0753	0.0513	86.25	0	0
ENSG00000177848	ENSG00000179799	0.099	0.058	81.48	0	0
ENSG00000168992	ENSG00000180494	0.0618	0.0784	87.8	0	0
ENSG00000179170	ENSG00000180477	0.0332	0.0913	93.06	0	0
ENSG00000177306	ENSG00000197468	0.1414	0.0919	72.46	0	0
ENSG00000127515	ENSG00000172148	0.1164	0.2024	80.58	0	0
ENSG00000185385	ENSG00000188269	0.1225	0.2419	79.94	0	0
ENSG00000127529	ENSG00000127530	0.1351	0.3479	78.06	0	0
ENSG00000161807	ENSG00000170923	0.1939	0.3951	70.99	0	0
ENSG00000174667	ENSG00000188000	0.1932	0.5581	70.51	0	0
ENSG00000170920	ENSG00000176938	0.2918	0.6141	60.76	0	0
ENSG00000146587	ENSG00000164631	0.1646	0.5184	72.31	1	1
ENSG00000111057	ENSG00000179821	0.0762	0.2006	85.71	1	0
ENSG00000099999	ENSG00000101236	1.2327	1.0135	29.23	1	1
ENSG00000133135	ENSG00000163162	0.6341	1.4371	39.44	1	2
ENSG00000170153	ENSG00000188050	0.8021	1.9224	31.38	0	0
ENSG00000187801	ENSG00000187815	0.2308	0.7202	66.11	1	1
ENSG00000182382	ENSG00000197149	0.0355	0.0781	92.07	0	0
ENSG00000140988	ENSG00000164159	0.0109	0.103	97.5	0	0
ENSG00000174125	ENSG00000174130	0.2278	0.5304	68.88	0	0
ENSG00000128262	ENSG00000167390	0.0281	0.0611	94.39	0	0
ENSG00000183169	ENSG00000197284	0.3259	0.3384	62.5	0	0
ENSG00000069535	ENSG00000165097	1.5041	1.7958	14.62	0	1
ENSG00000139364	ENSG00000151952	0.3753	1.822	53.39	0	0
ENSG00000181814	ENSG00000204304	0.0245	0.0508	95.12	0	1
ENSG00000204982	ENSG00000204983	0.0801	0.1686	85.83	0	0
ENSG00000010438	ENSG00000173636	0.0838	0.2489	84.62	0	0
ENSG00000176992	ENSG00000198618	0.0506	0.0871	90.91	0	0
ENSG00000196262	ENSG00000203847	0.0788	0.1103	84.76	0	0
ENSG00000150276	ENSG00000170226	0.0992	0.1172	81.6	0	0
ENSG00000188905	ENSG00000198360	0.1093	0.1203	79.01	0	0
ENSG00000178957	ENSG00000198936	0.1038	0.1335	81.25	0	0
ENSG00000121495	ENSG00000198152	0.137	0.1399	75	0	0
ENSG00000189245	ENSG00000198161	0.1248	0.1551	76.22	1	0
ENSG00000174408	ENSG00000197781	0.1514	0.2054	74.36	0	0
ENSG00000149656	ENSG00000170590	0.0135	0.0715	97.99	0	0
ENSG00000077150	ENSG00000144802	1.457	1.852	17.07	1	1
ENSG00000109320	ENSG00000167604	1.1998	1.9203	22.58	2	1
ENSG00000099783	ENSG00000104177	0.3714	1.7578	57.72	2	2
ENSG00000124193	ENSG00000136450	0.8471	1.7617	32.72	2	2
ENSG00000170161	ENSG00000204802	0.0203	0.0505	95.74	0	0
ENSG00000186383	ENSG00000204836	0.0151	0.0511	96.81	0	0
ENSG00000137522	ENSG00000145428	0.246	1.4131	66.97	1	1
ENSG00000078699	ENSG00000079102	0.2874	1.8635	63.12	2	2
ENSG00000152454	ENSG00000196724	0.2973	0.9075	59.09	0	0
ENSG00000112473	ENSG00000139540	0.9807	1.519	30.73	1	2
ENSG00000147804	ENSG00000165915	0.7522	1.8507	31.37	1	1
ENSG00000181323	ENSG00000184560	0.9158	1.273	27.72	1	0
ENSG00000127472	ENSG00000188257	0.512	1.4904	44.93	0	0
ENSG00000181761	ENSG00000181767	0.0414	0.0589	91.99	0	0
ENSG00000026751	ENSG00000066294	0.8149	1.2187	31.29	0	0
ENSG00000122224	ENSG00000162739	0.9143	1.2833	27.33	1	1
ENSG00000122223	ENSG00000158714	1.2111	1.6682	20.94	0	0
ENSG00000116815	ENSG00000117090	1.3695	1.889	18.07	2	0
ENSG00000189097	ENSG00000196960	0.1002	0.1917	83.33	0	0
ENSG00000079313	ENSG00000205175	0.116	1.67	78.36	0	0
ENSG00000171291	ENSG00000171295	0.1028	0.1291	81.61	0	0
ENSG00000185745	ENSG00000204010	0.2329	0.3308	67.3	0	0
ENSG00000119917	ENSG00000119922	0.2979	0.7888	58.77	0	0
ENSG00000028528	ENSG00000130340	1.3345	1.8492	15.66	1	2
ENSG00000111707	ENSG00000184550	0.1035	0.1586	85.36	1	0
ENSG00000173207	ENSG00000178556	0.0214	0.1143	94.94	1	1
ENSG00000111536	ENSG00000127318	1.3225	1.626	20.24	0	0
ENSG00000166363	ENSG00000170790	0.0224	0.1216	95.71	0	0
ENSG00000170683	ENSG00000175393	0.08	0.2482	85.03	0	0
ENSG00000170782	ENSG00000179919	0.3018	1.659	61.34	0	0
ENSG00000196363	ENSG00000196981	0.079	0.9692	86.06	0	0
ENSG00000165879	ENSG00000181274	0.1308	0.4883	79.83	1	1
ENSG00000079739	ENSG00000154330	0.2158	1.6339	68.97	1	1
ENSG00000171944	ENSG00000182070	0.1647	1.0396	74.36	0	0
ENSG00000055118	ENSG00000173826	0.2697	1.9304	64.04	1	0
ENSG00000198827	ENSG00000205171	0.5913	0.5706	46.19	0	0
ENSG00000089818	ENSG00000157191	0.3679	1.7769	59.93	2	1
ENSG00000171129	ENSG00000176160	1.7049	1.6878	15.84	0	0
ENSG00000170421	ENSG00000186080	0.0644	0.2903	86.54	0	0
ENSG00000070476	ENSG00000198455	0.236	0.8437	64.91	1	1
ENSG00000140577	ENSG00000160741	0.5871	1.8378	43.84	1	0
ENSG00000173546	ENSG00000184246	0.0724	0.1299	85.62	0	0
ENSG00000068697	ENSG00000104341	0.5661	1.4613	44.1	1	1
ENSG00000111843	ENSG00000137210	0.1436	0.0693	75.89	0	0
ENSG00000073969	ENSG00000119778	2.0083	1.7994	10.38	1	1
ENSG00000050393	ENSG00000137500	0.4447	1.6834	50	0	1
ENSG00000198354	ENSG00000198889	0.0628	0.2426	86.83	1	1
ENSG00000119632	ENSG00000165949	0.3314	0.2844	62.77	0	0
ENSG00000126709	ENSG00000165948	0.8822	1.167	47.12	0	0
ENSG00000171446	ENSG00000204897	0.1063	0.6848	82.66	1	0
ENSG00000173908	ENSG00000186393	0.2147	1.4138	68.98	0	0
ENSG00000065135	ENSG00000127955	0.0358	1.717	93.79	2	2
ENSG00000198738	ENSG00000205670	0.0241	0.1386	94.83	0	0
ENSG00000102753	ENSG00000185467	0.5859	1.9229	46.09	1	1
ENSG00000108448	ENSG00000171931	0.1977	0.3561	76.21	0	1
ENSG00000163610	ENSG00000206530	1.4139	1.8711	16.96	0	0
ENSG00000129103	ENSG00000144455	0.6955	1.6985	38.46	1	1
ENSG00000121335	ENSG00000197870	0.1138	0.1186	82.48	0	0
ENSG00000134551	ENSG00000173342	0.2643	0.5075	68.21	0	0
ENSG00000013392	ENSG00000156253	0.7353	1.6037	35.21	0	0
ENSG00000140367	ENSG00000189136	0.4152	0.5064	55.31	1	0
ENSG00000139648	ENSG00000186049	0.0984	1.0255	82.98	0	0
ENSG00000106829	ENSG00000196781	0.0829	1.5143	87.04	2	2
ENSG00000166432	ENSG00000172086	0.2146	0.4108	66.93	0	1
ENSG00000113761	ENSG00000172667	1.3657	1.9757	16.61	2	1
ENSG00000135047	ENSG00000136943	0.1537	0.3045	77.78	0	0
ENSG00000163131	ENSG00000174080	1.014	1.945	30.65	0	0
ENSG00000091428	ENSG00000136237	0.5292	1.8713	43.52	1	1
ENSG00000147669	ENSG00000173655	0.1348	0.3435	74.14	0	0
ENSG00000211668	ENSG00000211671	0.0302	0.05	93.22	0	0
ENSG00000211651	ENSG00000211655	0.0894	0.0552	83.62	0	0
ENSG00000211659	ENSG00000211665	0.0379	0.0622	93.1	0	0
ENSG00000211660	ENSG00000211666	0.0402	0.0643	92.37	0	0
ENSG00000211645	ENSG00000211653	0.0433	0.0813	91.53	0	0
ENSG00000211662	ENSG00000211667	0.0787	0.1377	86.21	0	0
ENSG00000211649	ENSG00000211652	0.0518	0.1409	90.6	0	0
ENSG00000211656	ENSG00000211664	0.1329	0.2841	76.27	0	0
ENSG00000211644	ENSG00000211648	0.1166	0.3206	77.59	0	0
ENSG00000211658	ENSG00000211661	0.1574	0.3272	74.56	0	0
ENSG00000211657	ENSG00000211669	0.2879	0.4025	63.16	0	0
ENSG00000211670	ENSG00000211673	0.2472	0.4125	70.18	0	0
ENSG00000211642	ENSG00000211663	0.3423	1.0561	57.39	0	0
ENSG00000211638	ENSG00000211640	0.474	1.6639	54.78	0	0
ENSG00000084754	ENSG00000148090	1.0727	1.3116	26	1	2
ENSG00000113790	ENSG00000121310	1.0175	1.393	30.71	1	0
ENSG00000211790	ENSG00000211795	0.1082	0.0853	81.42	0	0
ENSG00000211816	ENSG00000211817	0.0721	0.1241	87.07	0	0
ENSG00000211783	ENSG00000211793	0.2218	0.2045	68.75	0	0
ENSG00000211782	ENSG00000211787	0.162	0.3205	74.56	0	0
ENSG00000211786	ENSG00000211808	0.2234	0.3469	66.07	0	0
ENSG00000211792	ENSG00000211799	0.3296	0.6694	56.41	0	0
ENSG00000211777	ENSG00000211796	0.3843	0.8795	51.82	0	0
ENSG00000211804	ENSG00000211819	0.9166	1.1938	27.62	0	0
ENSG00000211798	ENSG00000211829	2.2298	1.6785	13.51	0	0
ENSG00000111846	ENSG00000205318	0.4045	1.2599	54.12	0	1
ENSG00000166801	ENSG00000189057	0.6452	1.5566	37.17	0	0
ENSG00000163762	ENSG00000169908	0.5777	1.156	45.77	0	0
ENSG00000145107	ENSG00000169903	0.8449	1.225	33.33	1	0
ENSG00000065413	ENSG00000139645	0.3197	1.8242	62.35	0	1
ENSG00000126838	ENSG00000175899	0.189	0.5307	72.57	0	0
ENSG00000166535	ENSG00000186611	0.6965	1.4051	35.16	0	0
ENSG00000139088	ENSG00000177359	0.9776	1.5888	25.26	0	0
ENSG00000106804	ENSG00000167798	0.8825	1.763	28.05	0	0
ENSG00000102387	ENSG00000178913	0.2732	0.9096	61.67	0	0
ENSG00000158156	ENSG00000186530	0.9157	1.6697	26.01	1	1
ENSG00000125971	ENSG00000168589	0.1742	1.8472	76.04	0	0
ENSG00000204523	ENSG00000204525	0.0643	0.1513	86.46	0	0
ENSG00000204592	ENSG00000204600	0.1637	0.2169	75.72	0	0
ENSG00000204632	ENSG00000204642	0.1392	0.3263	77.9	0	0
ENSG00000158477	ENSG00000158485	0.3037	0.5792	60.55	0	0
ENSG00000158473	ENSG00000158488	0.3476	0.6458	55.93	0	0
ENSG00000010704	ENSG00000153029	0.7061	1.6346	36.47	0	0
ENSG00000158481	ENSG00000160862	1.0662	1.6483	23.71	0	0
ENSG00000105202	ENSG00000188573	0.1689	1.8017	78.19	0	0
ENSG00000152208	ENSG00000155511	0.8899	1.7651	27.18	1	0
ENSG00000152578	ENSG00000171189	0.6996	1.9653	38.07	1	0
ENSG00000125815	ENSG00000125831	0.6594	1.5278	35.04	0	0
ENSG00000118816	ENSG00000205089	0.5834	1.5092	42.86	1	1
ENSG00000057149	ENSG00000206073	0.0467	0.0571	91.79	0	0
ENSG00000166401	ENSG00000170542	0.259	0.7875	62.83	0	0
ENSG00000166404	ENSG00000197641	0.5134	1.3437	45.01	0	0
ENSG00000021355	ENSG00000206072	0.4293	1.5671	54.5	0	0
ENSG00000166396	ENSG00000197632	0.6066	1.6301	37.89	1	1
ENSG00000117601	ENSG00000206075	0.8481	1.7237	27.45	1	1
ENSG00000033627	ENSG00000185344	0.4168	1.7642	54.63	1	1
ENSG00000112855	ENSG00000170445	0.1893	1.1876	72.22	0	0
ENSG00000105374	ENSG00000134531	1.0506	1.717	18.79	1	1
ENSG00000109099	ENSG00000160318	0.8339	1.7831	23.84	1	1
ENSG00000139329	ENSG00000139330	0.7009	1.9359	37.8	0	0
ENSG00000167613	ENSG00000167618	0.1678	0.1276	77.63	0	0
ENSG00000064012	ENSG00000138794	0.8961	1.7898	31.67	0	0
ENSG00000065457	ENSG00000160710	1.0979	1.743	24.38	2	2
ENSG00000148483	ENSG00000184040	0.0431	0.0558	93.8	0	0
ENSG00000013573	ENSG00000111788	0.0562	0.0996	91.81	0	0
ENSG00000183305	ENSG00000197172	0.0539	0.0633	89.81	0	0
ENSG00000176746	ENSG00000198507	0.1125	0.0897	80.34	0	0
ENSG00000184324	ENSG00000184750	0.0636	0.1011	88.22	1	0
ENSG00000147381	ENSG00000198681	0.1389	0.1475	76.7	0	0
ENSG00000099399	ENSG00000120289	0.2242	0.1855	65.82	0	0
ENSG00000156009	ENSG00000166008	0.1999	0.3194	67.52	0	0
ENSG00000123584	ENSG00000185247	0.2766	0.3727	59.68	0	0
ENSG00000176774	ENSG00000177689	0.3691	0.4789	52.63	0	0
ENSG00000124260	ENSG00000189023	0.3798	0.6274	50.15	0	0
ENSG00000182798	ENSG00000198798	0.406	0.7359	48.95	0	0
ENSG00000046774	ENSG00000188408	0.502	0.886	36.9	0	0
ENSG00000177383	ENSG00000185115	0.3593	1.6387	51.54	1	1
ENSG00000124610	ENSG00000168298	0.2027	1.0461	73.11	0	0
ENSG00000124575	ENSG00000187837	0.0953	1.0589	85.85	0	0
ENSG00000178804	ENSG00000184357	0.8957	1.2126	31.86	0	0
ENSG00000149294	ENSG00000154654	0.4853	1.952	49.23	2	2
ENSG00000120217	ENSG00000197646	0.7136	1.7248	36.98	1	0
ENSG00000179087	ENSG00000204987	0.1539	0.9329	77.59	0	0
ENSG00000172115	ENSG00000176268	0.1387	0.3122	76.92	0	1
ENSG00000197376	ENSG00000198678	0.4066	1.6937	50.98	0	0
ENSG00000152133	ENSG00000182921	0.077	0.2018	87.74	0	0
ENSG00000090905	ENSG00000100354	0.6477	1.5805	38.12	1	1
ENSG00000104518	ENSG00000167914	0.6771	1.7931	32.13	0	0
ENSG00000172466	ENSG00000186496	0.3695	0.8188	54.55	1	1
ENSG00000111728	ENSG00000148488	0.5916	1.8558	41.71	0	0
ENSG00000172457	ENSG00000174914	0.3564	1.9014	55.74	0	0
ENSG00000146066	ENSG00000175202	0.1132	0.1933	78.3	0	0
ENSG00000078328	ENSG00000100320	0.2497	1.6582	68.46	2	1
ENSG00000112333	ENSG00000164749	0.8206	1.6673	36.36	1	1
ENSG00000069667	ENSG00000198963	0.2691	1.7902	63.88	2	1
ENSG00000119508	ENSG00000186951	1.024	1.8901	24.77	2	2
ENSG00000155961	ENSG00000179331	0.1495	1.4905	78.4	1	1
ENSG00000060303	ENSG00000182774	0.0606	0.1133	88.15	0	0
ENSG00000168678	ENSG00000184779	0.1266	0.162	78.36	0	0
ENSG00000069812	ENSG00000188290	0.4627	1.2779	50.88	1	0
ENSG00000164683	ENSG00000173673	0.911	1.6969	31.89	0	0
ENSG00000114315	ENSG00000144485	0.7504	1.7257	32.59	1	1
ENSG00000123095	ENSG00000135547	1.0242	1.7513	28.83	2	2
ENSG00000179300	ENSG00000187823	0.8145	1.6342	27.8	2	1
ENSG00000185838	ENSG00000198872	1.4333	1.7085	16.3	0	0
ENSG00000129277	ENSG00000197262	0.0153	0.0674	96.74	0	0
ENSG00000006075	ENSG00000205017	0.019	0.0847	95.65	0	0
ENSG00000161574	ENSG00000167236	0.1619	0.1346	71.68	0	0
ENSG00000108700	ENSG00000172156	0.1799	0.3739	70.1	0	0
ENSG00000006074	ENSG00000205021	0.2449	0.4217	62.92	0	0
ENSG00000108688	ENSG00000181374	0.2344	0.4672	64.29	1	2
ENSG00000102962	ENSG00000205020	1.1762	1.152	28.57	0	0
ENSG00000106178	ENSG00000161573	0.8252	1.2523	25.44	0	0
ENSG00000137077	ENSG00000172724	0.6851	1.6339	36.54	1	1
ENSG00000102970	ENSG00000131142	0.7622	1.7361	30	0	0
ENSG00000083812	ENSG00000171574	0.0808	0.1952	86.4	1	1
ENSG00000120696	ENSG00000165572	0.0553	0.1828	89.76	1	1
ENSG00000176007	ENSG00000178397	0.056	0.0578	90.48	0	0
ENSG00000101882	ENSG00000189134	0.2428	1.0865	66.42	0	0
ENSG00000105419	ENSG00000188013	0.0275	0.0655	94.13	0	1
ENSG00000153779	ENSG00000176679	0.1393	0.1759	84.86	0	0
ENSG00000137411	ENSG00000204394	0.4737	1.7257	50.43	1	1
ENSG00000180855	ENSG00000196466	0.0414	0.0758	91.63	0	0
ENSG00000197857	ENSG00000198342	0.1533	0.2998	74.38	0	1
ENSG00000023572	ENSG00000173221	0.8767	1.9158	30.1	1	1
ENSG00000174368	ENSG00000174384	0.0638	0.072	91.76	0	0
ENSG00000078319	ENSG00000189011	0.1291	0.0959	83.04	0	0
ENSG00000067601	ENSG00000186704	0.1078	0.15	86.15	0	0
ENSG00000188073	ENSG00000198632	0.2132	0.2265	76.98	0	0
ENSG00000122512	ENSG00000123965	0.4451	0.6117	58.21	0	0
ENSG00000076242	ENSG00000187953	1.4448	1.6393	20.21	0	0
ENSG00000180083	ENSG00000180205	0.5914	0.6115	42.17	0	0
ENSG00000117411	ENSG00000158850	0.4451	1.7655	50.86	2	2
ENSG00000118276	ENSG00000158470	0.202	1.8782	71.73	1	2
ENSG00000152207	ENSG00000173198	0.7021	1.8273	33.84	0	0
ENSG00000138771	ENSG00000164403	0.9457	1.7251	26.87	1	0
ENSG00000077616	ENSG00000134612	0.2201	1.4459	68.36	0	0
ENSG00000072274	ENSG00000086205	0.9157	1.9131	27.1	1	1
ENSG00000179820	ENSG00000181250	0.1017	0.3539	79.18	1	2
ENSG00000116704	ENSG00000134490	1.4278	1.354	19.5	1	0
ENSG00000196703	ENSG00000197849	0.1413	0.311	77.42	0	0
ENSG00000170953	ENSG00000197125	0.1213	0.5795	80.32	0	0
ENSG00000181518	ENSG00000198657	0.3195	0.8452	56.63	0	0
ENSG00000181214	ENSG00000196341	0.344	0.9394	58.87	0	0
ENSG00000196661	ENSG00000197263	0.3108	1.3055	59.68	0	0
ENSG00000081041	ENSG00000163734	0.0586	0.0574	87.85	1	2
ENSG00000109272	ENSG00000163737	0.0657	0.0957	87.13	0	0
ENSG00000124875	ENSG00000163735	0.127	0.1687	79.82	0	2
ENSG00000138755	ENSG00000169245	0.4816	1.1756	41.24	0	0
ENSG00000163736	ENSG00000163739	0.4857	1.2918	53.77	0	0
ENSG00000169248	ENSG00000169429	0.9217	1.7653	23.66	1	0
ENSG00000147160	ENSG00000184210	0.4152	1.334	51.35	1	1
ENSG00000166391	ENSG00000205267	0.4764	1.5801	47.32	0	0
ENSG00000062282	ENSG00000204195	0.4461	1.6772	50.61	0	1
ENSG00000181634	ENSG00000204496	0.9189	1.3407	30.85	0	0
ENSG00000131386	ENSG00000174473	0.7789	1.7875	33.1	1	1
ENSG00000173113	ENSG00000173596	0.0332	0.1077	93.6	0	0
ENSG00000131097	ENSG00000170439	1.2317	1.1439	21.21	0	0
ENSG00000181061	ENSG00000185432	1.3537	1.6141	18.28	2	1
ENSG00000156006	ENSG00000171428	0.1083	0.2432	80.69	0	0
ENSG00000136888	ENSG00000151418	0.4597	1.6829	52.54	1	1
ENSG00000158406	ENSG00000198518	0	0.5574	100	1	0
ENSG00000124529	ENSG00000198327	0.0138	1.1512	100	0	0
ENSG00000188987	ENSG00000197914	0	1.3261	100	1	1
ENSG00000197238	ENSG00000198339	0	1.3342	100	0	0
ENSG00000124578	ENSG00000183941	0.0858	1.4049	84.69	0	0
ENSG00000197061	ENSG00000197837	0.0046	1.4105	100	0	0
ENSG00000181571	ENSG00000197744	0.0316	0.055	92.38	0	0
ENSG00000197391	ENSG00000204680	0.0597	0.1111	90.41	0	0
ENSG00000110955	ENSG00000114573	1.1424	1.8122	22.33	0	1
ENSG00000171724	ENSG00000180011	1.0968	1.4945	25.89	2	1
ENSG00000115129	ENSG00000151093	1.5582	1.7893	15.71	0	0
ENSG00000166984	ENSG00000203690	0.1411	0.1173	75	0	0
ENSG00000115738	ENSG00000125968	0.3827	1.3836	49.6	2	2
ENSG00000117318	ENSG00000172201	0.4186	1.6452	52.1	1	2
ENSG00000160752	ENSG00000197470	0.084	0.0913	83.56	0	0
ENSG00000137392	ENSG00000204140	0.9109	1.8707	28.04	0	0
ENSG00000066855	ENSG00000117640	1.1478	1.7924	24.74	2	2
ENSG00000126251	ENSG00000126262	0.5309	1.2766	41.85	0	0
ENSG00000205604	ENSG00000205605	0.082	0.1731	84.5	0	0
ENSG00000170948	ENSG00000182315	0.5853	1.1386	39.78	0	0
ENSG00000134046	ENSG00000196589	0.8015	1.8986	32.02	1	1
ENSG00000121388	ENSG00000136728	0.1027	0.1105	83.54	0	0
ENSG00000089012	ENSG00000101307	0.1235	0.215	77.52	0	0
ENSG00000125900	ENSG00000198053	0.6082	1.3146	41.41	1	0
ENSG00000177688	ENSG00000188612	0.0692	0.1034	86.32	0	1
ENSG00000116030	ENSG00000149617	0.06	0.2031	88.12	1	1
ENSG00000103365	ENSG00000175662	1.1344	1.9037	22.89	0	2
ENSG00000137757	ENSG00000196954	0.1683	0.2036	73.4	0	0
ENSG00000137752	ENSG00000204397	0.3026	0.353	64.47	0	0
ENSG00000118168	ENSG00000204403	1.0141	1.8288	22.99	0	0
ENSG00000151233	ENSG00000174684	1.7288	1.8884	14.75	1	1
ENSG00000107821	ENSG00000163453	0.6349	1.5492	39.1	0	0
ENSG00000137142	ENSG00000169495	0.9247	1.6949	28.36	0	0
ENSG00000168967	ENSG00000183395	0.1155	0.1495	80.23	0	1
ENSG00000102144	ENSG00000170950	0.0646	0.5865	87.29	1	1
ENSG00000132475	ENSG00000188375	0.0167	0.0611	96.3	1	1
ENSG00000182431	ENSG00000182915	0.0123	0.0965	97.06	0	0
ENSG00000203811	ENSG00000203818	0.0114	0.2822	97.06	0	0
ENSG00000183598	ENSG00000203813	0	0.2901	100	0	0
ENSG00000196532	ENSG00000196966	0	0.9826	100	0	0
ENSG00000112727	ENSG00000197409	0	1.0166	100	0	0
ENSG00000178458	ENSG00000198366	0	1.2056	100	0	0
ENSG00000196747	ENSG00000197153	0.0095	1.429	100	0	0
ENSG00000168148	ENSG00000182572	0.0139	1.5006	97.06	0	0
ENSG00000185069	ENSG00000186442	0.144	0.4852	79.67	0	0
ENSG00000077809	ENSG00000174428	0.8226	1.5478	32.84	2	1
ENSG00000136048	ENSG00000156171	0.6172	1.6056	41.35	2	0
ENSG00000170629	ENSG00000177990	0.088	0.1173	86.4	0	1
ENSG00000173852	ENSG00000189212	0.2232	1.0556	66.03	0	0
ENSG00000168813	ENSG00000178904	2.2029	1.6545	13.97	1	2
ENSG00000211941	ENSG00000211964	0.0565	0.0682	89.74	0	0
ENSG00000211944	ENSG00000211957	0.0425	0.0745	90.6	0	0
ENSG00000211939	ENSG00000211973	0.1168	0.0891	78.81	0	0
ENSG00000211940	ENSG00000211960	0.0725	0.0903	88.14	0	0
ENSG00000211958	ENSG00000211972	0.0609	0.1109	89.57	0	0
ENSG00000211942	ENSG00000211963	0.0981	0.1367	81.03	0	0
ENSG00000211938	ENSG00000211947	0.0799	0.1409	88.89	0	0
ENSG00000211943	ENSG00000211975	0.1097	0.1437	82.35	0	0
ENSG00000211934	ENSG00000211962	0.0707	0.1481	86.32	0	0
ENSG00000211949	ENSG00000211967	0.0472	0.1587	91.38	0	0
ENSG00000211953	ENSG00000211971	0.0979	0.159	84.62	0	0
ENSG00000211935	ENSG00000211945	0.0851	0.166	83.76	0	0
ENSG00000211946	ENSG00000211977	0.0822	0.1919	87.18	0	0
ENSG00000211950	ENSG00000211968	0.1973	0.2098	70.94	0	0
ENSG00000211965	ENSG00000211976	0.0878	0.319	85.71	0	0
ENSG00000211961	ENSG00000211979	0.2118	0.5567	66.67	0	0
ENSG00000176937	ENSG00000188069	0.5833	1.4548	43.26	0	0
ENSG00000165943	ENSG00000176903	0.3428	0.9857	58.55	1	1
ENSG00000183837	ENSG00000198883	0.496	1.3002	42.95	0	0
ENSG00000073146	ENSG00000169551	0.3885	1.1369	50.76	0	0
ENSG00000178947	ENSG00000196972	0	0.2784	100	0	0
ENSG00000099251	ENSG00000132196	0.1478	0.1826	81.44	0	0
ENSG00000188120	ENSG00000205916	0.1581	0.2518	78.61	2	2
ENSG00000092345	ENSG00000187191	0.3066	0.4967	63.27	1	2
ENSG00000100441	ENSG00000205978	0.7785	1.5964	32.65	0	1
ENSG00000102053	ENSG00000149289	0.3404	1.8365	58.8	0	1
ENSG00000103490	ENSG00000169900	0.2335	0.7806	64.04	0	0
ENSG00000112679	ENSG00000149599	0.5338	1.8065	46.96	1	1
ENSG00000142025	ENSG00000184911	0.4012	0.4417	52.6	0	1
ENSG00000142700	ENSG00000159123	1.2326	1.3479	26.04	0	0
ENSG00000173253	ENSG00000176399	1.2803	1.7625	23.35	1	2
ENSG00000166408	ENSG00000182334	0.1671	0.599	73.02	0	0
ENSG00000132693	ENSG00000132703	0.4003	1.1191	52.25	0	0
ENSG00000125285	ENSG00000134595	0.4788	1.911	46.01	1	2
ENSG00000196967	ENSG00000197800	0.0289	0.0686	94.54	0	0
ENSG00000106038	ENSG00000174279	0.3546	1.922	54.61	0	0
ENSG00000182333	ENSG00000204022	0.2927	1.1489	57.81	0	0
ENSG00000173239	ENSG00000204020	0.3782	1.3739	53.94	0	0
ENSG00000012817	ENSG00000126012	0.083	0.5887	86.09	0	1
ENSG00000122378	ENSG00000158122	1.3623	1.4699	21.33	0	0
ENSG00000050767	ENSG00000188517	0.4837	1.2307	56.17	1	1
ENSG00000125384	ENSG00000168229	0.4969	1.8095	46.04	0	2
ENSG00000100170	ENSG00000100191	0.2037	1.1988	70.67	0	0
ENSG00000140675	ENSG00000154025	0.3225	1.6712	57.31	0	0
ENSG00000117834	ENSG00000158865	0.4507	1.7042	50.6	1	1
ENSG00000188276	ENSG00000198856	0.0375	0.0971	92.44	0	0
ENSG00000092377	ENSG00000101849	0.0449	0.2543	91.38	0	1
ENSG00000110880	ENSG00000136875	2.2701	1.5592	11.59	1	1
ENSG00000166004	ENSG00000178404	0.7246	1.1623	31.39	0	0
ENSG00000104687	ENSG00000198431	0.8038	1.8969	34.62	0	0
ENSG00000187097	ENSG00000197586	0.4923	1.6645	49.53	1	2
ENSG00000138185	ENSG00000168032	0.664	1.8818	37.16	0	0
ENSG00000168948	ENSG00000203693	0.2795	1.3995	65.35	0	0
ENSG00000007174	ENSG00000185842	0.8959	1.897	28.1	1	1
ENSG00000155130	ENSG00000175130	0.4195	1.4261	54.36	1	2
ENSG00000073008	ENSG00000130202	0.4409	1.2146	48.43	0	1
ENSG00000087077	ENSG00000129474	0.8363	1.8366	30.8	0	1
ENSG00000145012	ENSG00000162458	0.8086	1.8787	33.6	1	1
ENSG00000149806	ENSG00000173727	0.15	0.7952	78.38	0	0
ENSG00000171202	ENSG00000171204	0.6808	1.7041	28.27	0	0
ENSG00000166823	ENSG00000188095	0.3591	0.9988	56.11	1	1
ENSG00000129968	ENSG00000203704	0.0183	0.1514	96.45	1	0
ENSG00000127445	ENSG00000203959	0.2377	1.0696	69	1	1
ENSG00000176294	ENSG00000183706	0.0797	0.1647	85.67	0	0
ENSG00000184394	ENSG00000185785	0.1121	0.4228	81.06	0	0
ENSG00000146856	ENSG00000165923	0.3888	1.9897	55.57	0	0
ENSG00000174450	ENSG00000197414	0.2675	0.5682	58.54	0	0
ENSG00000135702	ENSG00000183196	0.0796	0.5117	85.6	0	0
ENSG00000159279	ENSG00000164128	0.4579	1.3891	50.87	0	1
ENSG00000133606	ENSG00000197639	0.0573	0.0738	89.11	1	1
ENSG00000142224	ENSG00000162892	0.8763	1.5186	28.79	0	0
ENSG00000172489	ENSG00000181698	0.1162	0.1963	81.37	0	0
ENSG00000181371	ENSG00000205026	0.0638	0.2361	88.35	0	0
ENSG00000150269	ENSG00000174937	0.1554	1.3141	76.55	0	0
ENSG00000166693	ENSG00000184878	0.7262	1.4106	38.33	0	0
ENSG00000103335	ENSG00000157033	0.1759	0.6446	71.6	0	1
ENSG00000101425	ENSG00000129988	0.4735	1.4076	44.47	0	1
ENSG00000149131	ENSG00000153495	1.2866	1.789	18.54	0	0
ENSG00000085265	ENSG00000160339	0.4856	0.7821	51.64	0	0
ENSG00000186260	ENSG00000196588	0.4818	1.8676	49.94	2	1
ENSG00000177212	ENSG00000177462	0.0353	0.0631	93.59	0	0
ENSG00000162727	ENSG00000203662	0.0447	0.0836	90.57	0	0
ENSG00000182783	ENSG00000196944	0.0512	0.0855	90.48	0	0
ENSG00000197454	ENSG00000203663	0.0515	0.0972	90.06	0	0
ENSG00000177233	ENSG00000198601	0.0461	0.0984	91.67	0	0
ENSG00000170803	ENSG00000188124	0.0724	0.1391	87.03	0	0
ENSG00000184022	ENSG00000203661	0.1992	1.0165	70.42	0	0
ENSG00000177275	ENSG00000187080	0.4835	1.1102	48.12	0	0
ENSG00000171180	ENSG00000177186	0.1875	1.1359	73.31	0	0
ENSG00000187701	ENSG00000198104	0.2406	1.4036	64.94	0	0
ENSG00000175143	ENSG00000196071	0.4128	1.41	51.28	0	0
ENSG00000183130	ENSG00000183310	0.3449	1.5257	55.48	0	0
ENSG00000177201	ENSG00000181733	0.4262	1.6283	50.64	0	0
ENSG00000176607	ENSG00000196240	0.4471	1.6438	47.2	0	0
ENSG00000177151	ENSG00000196539	0.3235	1.6625	60.06	0	0
ENSG00000182613	ENSG00000198128	0.4099	1.7539	52.56	0	0
ENSG00000155463	ENSG00000163626	0.9814	1.4693	26.28	0	0
ENSG00000176895	ENSG00000205496	0.2327	1.19	69.77	0	0
ENSG00000164307	ENSG00000164308	0.4511	1.5811	50.37	0	0
ENSG00000072657	ENSG00000172901	0.8432	1.8508	31.22	1	1
ENSG00000138792	ENSG00000141279	0.7982	1.9601	32.86	2	1
ENSG00000133328	ENSG00000176485	0.2216	0.57	67.9	0	0
ENSG00000133321	ENSG00000168004	0.4227	0.7982	53.5	0	0
ENSG00000118260	ENSG00000123268	0.2729	1.9731	65.3	1	2
ENSG00000154447	ENSG00000172985	0.6759	1.8567	41.15	1	0
ENSG00000189064	ENSG00000205777	0.0396	0.0586	92.17	0	0
ENSG00000169164	ENSG00000171402	0.0536	0.0749	89.86	0	0
ENSG00000155622	ENSG00000171405	0.1574	0.201	69.44	1	0
ENSG00000187761	ENSG00000204279	0.3957	0.4101	44.55	0	0
ENSG00000068985	ENSG00000205775	0.4502	0.4176	49.14	0	0
ENSG00000068990	ENSG00000185751	0.3421	0.4531	49.09	1	0
ENSG00000101951	ENSG00000158639	0.4916	0.7473	46.08	0	0
ENSG00000196735	ENSG00000204276	0.0579	0.0925	89.41	0	0
ENSG00000168384	ENSG00000172899	0.2987	0.5579	59.09	0	0
ENSG00000204252	ENSG00000204287	0.3567	1.3048	54.22	0	0
ENSG00000160201	ENSG00000179315	0.0707	0.1643	86.55	0	0
ENSG00000132446	ENSG00000197432	0.1491	0.5072	69.95	0	0
ENSG00000087338	ENSG00000185005	0.0458	0.0795	90.68	1	1
ENSG00000204955	ENSG00000204956	0.1918	0.6528	72.2	2	2
ENSG00000183558	ENSG00000184260	0.0064	0.3222	99.22	0	0
ENSG00000182611	ENSG00000196787	0.0033	0.6236	99.22	0	0
ENSG00000184348	ENSG00000198374	0.0032	0.67	100	0	0
ENSG00000168274	ENSG00000180573	0.0138	1.3036	98.46	0	0
ENSG00000184825	ENSG00000196866	0.0035	1.3206	100	0	0
ENSG00000105968	ENSG00000164032	0.0292	1.4474	97.66	2	2
ENSG00000184270	ENSG00000203812	0.0486	1.6899	94.62	0	0
ENSG00000124642	ENSG00000137259	0.0183	1.7244	99.23	0	0
ENSG00000144040	ENSG00000164466	0.6834	1.8728	38.61	1	1
ENSG00000120659	ENSG00000188525	0.4036	0.7991	54.26	1	1
ENSG00000120784	ENSG00000181007	0.1261	1.0132	77.33	1	1
ENSG00000102024	ENSG00000136167	0.1428	1.6531	79.9	2	2
ENSG00000007933	ENSG00000117507	0.1855	0.8934	71.8	0	0
ENSG00000010932	ENSG00000131781	0.4071	1.6818	51.61	0	0
ENSG00000076258	ENSG00000094963	0.3587	1.6867	55.65	0	1
ENSG00000159228	ENSG00000159231	0.1811	0.8622	71.84	0	0
ENSG00000170456	ENSG00000184014	0.2225	1.9609	70.67	2	1
ENSG00000106331	ENSG00000125618	0.8646	1.9238	35.61	1	1
ENSG00000111897	ENSG00000132824	0.3076	1.6176	61.95	2	0
ENSG00000125352	ENSG00000139797	0.1531	0.7807	73.35	0	0
ENSG00000109061	ENSG00000125414	0.0273	0.4213	94.84	2	2
ENSG00000133020	ENSG00000141048	0.0532	0.6928	90.44	1	1
ENSG00000012223	ENSG00000091513	0.2814	0.9787	62.19	0	0
ENSG00000172367	ENSG00000174827	0.8055	1.632	34.06	0	0
ENSG00000187758	ENSG00000196616	0.0357	0.0938	93.6	0	0
ENSG00000172955	ENSG00000196344	0.305	1.4526	60.22	0	0
ENSG00000197894	ENSG00000198099	0.3046	1.7549	61.93	0	0
ENSG00000104537	ENSG00000138772	0.5966	1.7262	42.81	1	1
ENSG00000135046	ENSG00000143412	0.7252	1.7632	33.33	0	1
ENSG00000129862	ENSG00000182583	0.0871	0.0651	88	0	0
ENSG00000129864	ENSG00000205642	0.0715	0.0653	90.4	0	0
ENSG00000169059	ENSG00000177504	0.0872	0.0843	89.21	0	0
ENSG00000011009	ENSG00000205677	0.0599	0.1063	89.4	1	1
ENSG00000070371	ENSG00000141367	0.1094	1.977	84.7	1	1
ENSG00000114737	ENSG00000174111	1.1331	1.7748	24.62	1	1
ENSG00000131126	ENSG00000204936	0.9375	1.7905	28.33	0	0
ENSG00000169435	ENSG00000175183	1.7235	1.4466	13.47	0	0
ENSG00000150753	ENSG00000163468	0.743	1.9065	33.97	2	2
ENSG00000123643	ENSG00000186335	0.2076	0.9933	70.8	1	2
ENSG00000124814	ENSG00000165186	0.422	1.4032	50.79	0	0
ENSG00000100804	ENSG00000129543	0.5097	1.7865	49.01	0	0
ENSG00000180991	ENSG00000185295	0.1561	0.6632	75.48	0	0
ENSG00000109189	ENSG00000152484	0.085	1.5087	89.3	2	2
ENSG00000143258	ENSG00000172046	0.9567	1.823	28.72	1	2
ENSG00000204962	ENSG00000204964	0.0709	0.202	88.54	2	2
ENSG00000204961	ENSG00000204963	0.0702	0.2797	88.34	2	1
ENSG00000204968	ENSG00000204969	0.1579	0.593	78.44	1	2
ENSG00000204965	ENSG00000204970	0.1468	0.598	77.92	2	2
ENSG00000054965	ENSG00000152102	0.2458	0.8032	66.84	0	0
ENSG00000111711	ENSG00000174567	0.3169	1.9493	59.35	1	2
ENSG00000182632	ENSG00000184766	0.459	0.6896	43.53	0	0
ENSG00000143940	ENSG00000165521	0.206	1.8057	71.84	1	1
ENSG00000185448	ENSG00000189132	0.1832	0.1253	70.19	0	0
ENSG00000110660	ENSG00000196376	0.3829	1.5801	57.3	0	1
ENSG00000104818	ENSG00000104826	0.0702	0.1751	85.51	0	0
ENSG00000138642	ENSG00000138646	0.4338	0.9973	49.6	0	0
ENSG00000100811	ENSG00000198767	0.2578	0.7761	62.1	1	1
ENSG00000163235	ENSG00000174808	1.0172	1.2909	25.64	1	2
ENSG00000025423	ENSG00000139547	0.2489	1.2078	66.25	0	0
ENSG00000135437	ENSG00000170426	0.4812	1.3649	48.56	0	0
ENSG00000080618	ENSG00000165078	0.6315	1.937	39.05	0	0
ENSG00000091704	ENSG00000158525	0.2895	1.9436	60.38	0	0
ENSG00000120137	ENSG00000125779	0.1285	1.8463	81.62	0	1
ENSG00000125498	ENSG00000167633	0.0733	0.0713	85.59	0	0
ENSG00000104972	ENSG00000170866	0.0915	0.1021	84.05	0	0
ENSG00000186152	ENSG00000204577	0.072	0.1053	88.79	0	0
ENSG00000104974	ENSG00000187095	0.1082	0.126	81.34	0	0
ENSG00000105609	ENSG00000186818	0.2227	0.229	67.18	0	0
ENSG00000142413	ENSG00000170858	0.1604	0.2296	73.42	0	0
ENSG00000072694	ENSG00000203746	0.1372	0.2554	81.82	0	0
ENSG00000160856	ENSG00000163534	0.3962	0.6013	53.04	0	0
ENSG00000131042	ENSG00000187116	0.3862	0.816	52.31	0	0
ENSG00000150337	ENSG00000203747	0.6122	1.0617	38	0	0
ENSG00000162747	ENSG00000198019	0.554	1.1328	40.36	0	0
ENSG00000104970	ENSG00000189013	0.4932	1.2679	44.95	0	0
ENSG00000143226	ENSG00000189430	1.3108	1.6677	17.77	1	0
ENSG00000132704	ENSG00000179639	1.3072	1.8501	17.69	1	0
ENSG00000137075	ENSG00000146083	0.2571	1.869	64.44	2	2
ENSG00000100678	ENSG00000183023	0.2111	1.5777	72.08	1	1
ENSG00000100997	ENSG00000131969	0.556	1.74	42.82	0	0
ENSG00000006059	ENSG00000131738	0.0248	0.2226	93.81	0	0
ENSG00000094796	ENSG00000131737	0.0546	0.4747	89.09	0	0
ENSG00000173915	ENSG00000204114	0.0235	0.0715	94.83	0	1
ENSG00000092199	ENSG00000179172	0.0423	0.1003	90.78	1	1
ENSG00000185261	ENSG00000198112	1.4523	1.4483	16.59	0	0
ENSG00000187556	ENSG00000188425	0.4204	1.763	49.26	0	0
ENSG00000154813	ENSG00000183499	0.0471	0.1573	89.74	0	0
ENSG00000170616	ENSG00000172070	0.227	1.9659	68.23	2	2
ENSG00000156510	ENSG00000159399	0.2194	1.8735	67.69	1	1
ENSG00000119440	ENSG00000160349	0.0315	0.0536	92.59	0	0
ENSG00000122136	ENSG00000171102	0.1687	0.377	75.29	0	0
ENSG00000169605	ENSG00000183607	0.77	1.8005	25.68	0	1
ENSG00000161133	ENSG00000184979	0.0393	0.0775	93.01	0	0
ENSG00000172297	ENSG00000205270	0.0552	0.0757	88.37	0	0
ENSG00000172332	ENSG00000182857	0.0552	0.0757	88.37	0	0
ENSG00000186702	ENSG00000205276	0.0523	0.1077	93.02	1	0
ENSG00000164037	ENSG00000164038	0.3648	1.2126	55.15	1	0
ENSG00000171049	ENSG00000187474	0.1668	0.3756	72.65	0	0
ENSG00000171051	ENSG00000171860	0.7308	1.5967	33.24	0	0
ENSG00000183671	ENSG00000197405	0.8526	1.6699	29.11	0	0
ENSG00000131848	ENSG00000197213	0.1198	0.1227	79.19	0	0
ENSG00000145741	ENSG00000174991	0.1307	0.194	81.01	1	1
ENSG00000170442	ENSG00000205426	0.0358	0.4313	93.63	1	0
ENSG00000135443	ENSG00000170523	0.107	1.0609	83.47	1	0
ENSG00000171032	ENSG00000176024	0.2031	0.5077	68.25	0	0
ENSG00000123179	ENSG00000147155	0.9435	1.9902	25.49	0	0
ENSG00000154016	ENSG00000189152	0.096	0.2053	84.38	0	0
ENSG00000100351	ENSG00000177885	0.3693	1.8488	52.36	1	1
ENSG00000140600	ENSG00000147010	1.3289	1.8634	21.41	2	2
ENSG00000115241	ENSG00000132323	1.1246	1.7959	24.35	1	2
ENSG00000100034	ENSG00000177886	1.4929	1.8859	19.17	1	1
ENSG00000123146	ENSG00000127507	0.2743	0.7942	62.85	0	0
ENSG00000101150	ENSG00000170777	0.2832	1.1136	59.66	1	1
ENSG00000076554	ENSG00000111907	0.396	1.4943	56.45	2	1
ENSG00000022556	ENSG00000167634	0.2695	0.4917	64.08	1	0
ENSG00000129744	ENSG00000156219	0.9196	1.8103	30.77	0	0
ENSG00000204699	ENSG00000205042	0.057	0.054	88.97	0	0
ENSG00000204448	ENSG00000204705	0.0601	0.0557	88.97	0	0
ENSG00000005302	ENSG00000204108	0.2436	1.9431	67.06	1	0
ENSG00000104529	ENSG00000188181	0.0201	0.123	95.36	0	0
ENSG00000196502	ENSG00000197165	0.0203	0.0822	95.59	0	0
ENSG00000105398	ENSG00000138311	1.4619	1.4138	17.19	0	1
ENSG00000173597	ENSG00000198075	0.3954	1.6711	53.56	0	0
ENSG00000196228	ENSG00000198203	0.3939	1.725	52.19	0	0
ENSG00000132207	ENSG00000138068	0.7358	1.8457	32.82	0	0
ENSG00000160180	ENSG00000160182	0.566	1.6422	44.3	0	0
ENSG00000159314	ENSG00000183600	0.0618	0.4614	84.72	0	0
ENSG00000131469	ENSG00000175599	0.1329	0.3328	77.21	0	0
ENSG00000106688	ENSG00000110436	0.5053	1.7942	50.76	2	2
ENSG00000079215	ENSG00000105281	0.5719	1.8193	44.16	2	2
ENSG00000178700	ENSG00000188985	0.0436	0.082	91.98	0	0
ENSG00000170619	ENSG00000173966	0.0792	0.111	87.05	0	0
ENSG00000077264	ENSG00000149269	0.1548	1.9294	79.1	2	2
ENSG00000172123	ENSG00000205045	0.1659	0.192	76.28	0	0
ENSG00000128965	ENSG00000143942	0.5484	1.7886	49.46	1	0
ENSG00000127946	ENSG00000137076	1.1647	1.793	20.67	1	2
ENSG00000162771	ENSG00000170613	0.3952	0.6646	50	0	0
ENSG00000182667	ENSG00000185565	0.3813	1.7388	53.27	1	0
ENSG00000116996	ENSG00000149506	0.6952	1.7254	36.89	0	0
ENSG00000134597	ENSG00000176819	0.1634	0.2279	77.67	0	0
ENSG00000101811	ENSG00000177613	0.1815	0.7634	72.32	0	0
ENSG00000146707	ENSG00000188372	0.2923	0.4549	68.75	0	0
ENSG00000137876	ENSG00000141650	0.0866	0.099	84.66	0	0
ENSG00000132716	ENSG00000189186	0.2099	0.4402	68.74	1	1
ENSG00000181552	ENSG00000181562	0.1915	0.2498	68.71	0	0
ENSG00000164604	ENSG00000184194	0.2822	1.7869	63.14	1	1
ENSG00000115616	ENSG00000180251	0.3799	1.809	55.57	0	1
ENSG00000135740	ENSG00000198689	1.0106	1.8455	27.63	2	2
ENSG00000065923	ENSG00000197818	0.7943	1.9827	30.97	1	1
ENSG00000167768	ENSG00000172867	0.3019	1.2069	67.09	2	1
ENSG00000091181	ENSG00000131724	1.0736	1.6792	22.64	1	1
ENSG00000171847	ENSG00000206023	0.0382	0.0554	92.24	0	0
ENSG00000189348	ENSG00000196815	0.6254	0.7448	35.24	0	0
ENSG00000156687	ENSG00000182168	0.4377	1.927	51.09	2	2
ENSG00000140612	ENSG00000164738	0.0389	0.0949	92.59	1	1
ENSG00000084628	ENSG00000188580	0.2172	1.7959	71.01	1	1
ENSG00000212124	ENSG00000212126	0.2269	0.1872	64.88	0	0
ENSG00000212125	ENSG00000212128	0.4451	0.5991	45.95	0	0
ENSG00000121377	ENSG00000121381	0.416	0.8291	48.55	0	0
ENSG00000121318	ENSG00000186136	0.6553	0.8344	38.11	0	0
ENSG00000121314	ENSG00000127364	0.8488	1.3394	28.09	0	0
ENSG00000127362	ENSG00000128519	0.8727	1.3491	29.07	0	0
ENSG00000185899	ENSG00000212127	1.1335	1.5387	22.52	0	0
ENSG00000169777	ENSG00000183609	0.9135	1.5867	29.19	0	0
ENSG00000087253	ENSG00000176454	0.6373	1.5665	42.52	1	0
ENSG00000096384	ENSG00000183199	0.0411	0.0624	93.13	0	0
ENSG00000166598	ENSG00000205141	0.0534	0.0978	89.2	1	0
ENSG00000080824	ENSG00000205100	0.0791	0.1108	86.81	0	0
ENSG00000205527	ENSG00000205940	0.1111	0.1404	80.87	0	0
ENSG00000203914	ENSG00000205955	0.9845	1.9731	24.7	0	0
ENSG00000145779	ENSG00000163154	0.4031	1.8301	53.8	1	0
ENSG00000134086	ENSG00000189030	0.1964	0.4642	66.91	1	1
ENSG00000132740	ENSG00000188014	2.8153	1.5364	11.1	0	0
ENSG00000083520	ENSG00000138346	1.6286	1.6508	12.55	1	0
ENSG00000151632	ENSG00000196139	0.0745	0.1576	87	0	0
ENSG00000187134	ENSG00000198610	0.1035	0.1793	82.66	0	0
ENSG00000151631	ENSG00000196326	0.3263	1.0837	56.92	0	0
ENSG00000085662	ENSG00000198074	0.1844	1.3813	70.57	0	0
ENSG00000117448	ENSG00000165568	0.5383	1.7673	46.15	1	1
ENSG00000160882	ENSG00000179142	0.0332	0.1077	93.24	0	0
ENSG00000088782	ENSG00000185982	0.6731	1.151	38.71	0	0
ENSG00000170919	ENSG00000185006	0.0751	0.1964	88.62	0	0
ENSG00000186788	ENSG00000189357	0.047	0.0562	91.17	0	0
ENSG00000177992	ENSG00000196540	0.6901	0.7337	33.97	0	0
ENSG00000159797	ENSG00000204840	1.0249	1.4335	24.46	0	0
ENSG00000197896	ENSG00000204562	1.1225	1.635	20	0	0
ENSG00000099725	ENSG00000183943	0.0411	0.1381	91.34	0	2
ENSG00000072062	ENSG00000165059	0.0913	0.7924	82.91	1	2
ENSG00000013583	ENSG00000051620	1.2199	1.5152	26.46	0	0
ENSG00000211785	ENSG00000211789	0.1446	0.1403	75	0	0
ENSG00000211774	ENSG00000211775	0.0993	0.1529	82.41	0	0
ENSG00000211788	ENSG00000211791	0.2216	0.2352	65.18	0	0
ENSG00000211779	ENSG00000211784	0.6742	0.5853	35.4	0	0
ENSG00000211781	ENSG00000211800	0.4082	0.6074	53.57	0	0
ENSG00000211801	ENSG00000211811	0.6879	0.6339	38.18	0	0
ENSG00000211815	ENSG00000211818	0.5643	0.6506	45.87	0	0
ENSG00000211803	ENSG00000211810	0.2727	0.6865	59.66	0	0
ENSG00000211780	ENSG00000211805	0.5376	0.851	40.18	0	0
ENSG00000211806	ENSG00000211813	0.5311	0.8665	40.37	0	0
ENSG00000211809	ENSG00000211814	0.3487	1.0912	55.05	0	0
ENSG00000211797	ENSG00000211802	0.5594	1.2548	39.09	0	0
ENSG00000211794	ENSG00000211820	0.5685	1.4405	41.07	0	0
ENSG00000103342	ENSG00000189369	0.0612	0.4057	89.35	1	2
ENSG00000133134	ENSG00000133169	0.0442	0.103	91.2	0	1
ENSG00000102409	ENSG00000184515	0.3902	0.6511	45.19	0	0
ENSG00000168830	ENSG00000179097	0.373	1.6701	56.39	0	0
ENSG00000185041	ENSG00000197760	0.0374	0.0936	92	0	0
ENSG00000176764	ENSG00000184180	0.0606	0.1097	89	0	0
ENSG00000073792	ENSG00000136231	0.2497	1.6447	67.19	2	0
ENSG00000115365	ENSG00000147036	0.7712	1.7689	34.1	1	1
ENSG00000077585	ENSG00000180998	0.4829	1.7066	48.73	1	0
ENSG00000167822	ENSG00000172487	0.0622	0.1162	88.89	0	0
ENSG00000181689	ENSG00000181752	0.2191	0.9022	70.26	0	0
ENSG00000150261	ENSG00000181723	0.3684	1.6272	58.37	0	0
ENSG00000185654	ENSG00000205926	0.1351	0.7916	76.53	0	0
ENSG00000173914	ENSG00000173933	0.3052	0.8276	66.48	1	1
ENSG00000143570	ENSG00000165794	0.7921	1.3281	36.77	0	1
ENSG00000130305	ENSG00000183519	0.0289	0.0507	94.16	0	0
ENSG00000173674	ENSG00000198692	0.0031	0.4211	99.31	1	1
ENSG00000196126	ENSG00000198502	0.0664	0.0749	88.72	0	0
ENSG00000179344	ENSG00000204275	0.1067	0.1691	80.08	0	0
ENSG00000168379	ENSG00000168383	0.2848	0.7199	61.15	0	0
ENSG00000166710	ENSG00000204273	0.9925	1.7793	28.57	0	0
ENSG00000204844	ENSG00000204847	0.0424	0.0698	91.2	0	0
ENSG00000196706	ENSG00000204841	0.2373	0.4459	73.98	0	0
ENSG00000101079	ENSG00000104419	0.2782	1.9002	62.5	2	2
ENSG00000165547	ENSG00000173772	0.0638	0.0532	88.96	0	0
ENSG00000122026	ENSG00000186244	0.3067	0.3013	65.19	0	0
ENSG00000211693	ENSG00000211694	0.4369	0.8256	48.28	0	0
ENSG00000100031	ENSG00000149435	0.0169	0.0789	96	0	0
ENSG00000100121	ENSG00000183038	0.0506	0.1032	91.67	0	0
ENSG00000133475	ENSG00000197421	0.0972	0.162	86.99	0	0
ENSG00000112715	ENSG00000119630	0.8357	1.4339	30.77	1	2
ENSG00000150630	ENSG00000173511	0.9993	1.8023	28.99	2	2
ENSG00000042813	ENSG00000186075	0.6982	1.7701	35.62	0	1
ENSG00000134057	ENSG00000157456	0.4423	1.5715	54.55	0	0
ENSG00000105993	ENSG00000172404	0.3382	0.8886	54.69	2	1
ENSG00000137094	ENSG00000163793	1.0638	1.9126	22.22	1	1
ENSG00000001617	ENSG00000075213	0.5476	1.5565	49.4	2	2
ENSG00000092421	ENSG00000168758	0.9615	1.752	27.14	2	2
ENSG00000135622	ENSG00000170381	1.0962	1.9516	25.34	1	1
ENSG00000095539	ENSG00000196189	0.8439	1.9557	32.57	2	2
ENSG00000078795	ENSG00000118762	0.5036	1.7288	47.58	1	1
ENSG00000179083	ENSG00000183055	0.1257	0.6062	81.63	0	0
ENSG00000093183	ENSG00000121542	0.6082	1.4411	40.59	0	0
ENSG00000156363	ENSG00000184206	0.0384	0.0575	93.86	0	0
ENSG00000178081	ENSG00000196102	0.158	0.1928	75.22	0	0
ENSG00000153684	ENSG00000175265	0.1216	0.2157	79.45	0	1
ENSG00000175676	ENSG00000188532	0.2058	0.4446	70.45	0	0
ENSG00000183629	ENSG00000188626	0.1911	0.4874	72.06	0	0
ENSG00000159289	ENSG00000186322	0.4972	0.9678	44.87	0	1
ENSG00000153666	ENSG00000167195	0.3607	1.1665	51.35	0	0
ENSG00000140478	ENSG00000196648	0.4337	1.6204	45.42	0	0
ENSG00000137628	ENSG00000181381	0.2353	0.5053	65.03	0	0
ENSG00000131171	ENSG00000198478	0.2855	1.4993	64.49	1	2
ENSG00000135898	ENSG00000178623	0.7473	1.9451	30.72	0	0
ENSG00000155984	ENSG00000179724	0.0664	0.8132	88.57	0	0
ENSG00000132840	ENSG00000145692	0.1555	0.6007	77.96	0	0
ENSG00000176566	ENSG00000182308	0.1538	0.2596	73.92	0	0
ENSG00000211894	ENSG00000211897	0.048	0.0925	89.09	0	0
ENSG00000211892	ENSG00000211896	0.1162	0.3971	82.44	0	0
ENSG00000070214	ENSG00000137968	0.9115	1.9022	26.9	1	0
ENSG00000198535	ENSG00000205502	0.1009	0.3121	83	0	0
ENSG00000182854	ENSG00000184140	0.1972	0.7308	70.51	0	0
ENSG00000169488	ENSG00000176281	0.2573	1.0881	68.44	0	0
ENSG00000176230	ENSG00000177693	0.3396	1.109	55.74	0	0
ENSG00000155249	ENSG00000186092	0.3122	1.2257	59.21	0	0
ENSG00000169484	ENSG00000185097	0.3777	1.2457	51.13	0	0
ENSG00000165762	ENSG00000176695	0.3631	1.2477	54.75	0	0
ENSG00000176246	ENSG00000176253	0.3121	1.2565	60.86	0	0
ENSG00000177799	ENSG00000205292	0.3215	1.3757	57.24	0	0
ENSG00000183127	ENSG00000183909	0.311	1.5363	57.93	0	0
ENSG00000132514	ENSG00000161944	0.3734	0.772	51.22	0	0
ENSG00000100342	ENSG00000128335	0.248	0.195	61.42	0	0
ENSG00000100336	ENSG00000128284	0.3342	0.2377	56.86	0	0
ENSG00000128313	ENSG00000170420	0.7926	0.9286	33.43	0	0
ENSG00000174678	ENSG00000189157	0.6069	0.6791	36.4	0	0
ENSG00000109536	ENSG00000149531	0.0954	0.1552	86.26	0	0
ENSG00000169756	ENSG00000184115	0.0356	0.0826	95.09	0	0
ENSG00000155282	ENSG00000206192	0.1516	0.2216	77.64	0	0
ENSG00000160539	ENSG00000205808	0.4051	1.6897	48.34	1	2
ENSG00000149635	ENSG00000163354	1.1793	1.5054	20.44	0	0
ENSG00000169469	ENSG00000169474	0.0297	0.0515	95.51	0	0
ENSG00000163202	ENSG00000185966	0.019	0.0662	95.65	0	0
ENSG00000159455	ENSG00000187223	0.0255	0.0701	94.55	0	0
ENSG00000186226	ENSG00000186844	0.0156	0.1217	96.36	0	0
ENSG00000172155	ENSG00000196734	0.051	0.1846	89.47	0	0
ENSG00000187173	ENSG00000187180	0.0506	0.2464	90.57	0	0
ENSG00000187225	ENSG00000187238	0.1238	0.2744	79.79	0	0
ENSG00000186269	ENSG00000197084	0.031	0.3411	94.07	0	0
ENSG00000186207	ENSG00000187170	0.1273	0.4345	78.35	0	0
ENSG00000163209	ENSG00000203785	0.5431	0.63	62.5	0	0
ENSG00000159516	ENSG00000184148	0.653	1.0267	45.83	0	0
ENSG00000196805	ENSG00000203784	0.8238	1.0654	42.25	0	0
ENSG00000102391	ENSG00000176673	0.038	0.056	91.51	0	0
ENSG00000183271	ENSG00000185755	0.0543	0.0863	89.62	0	0
ENSG00000165502	ENSG00000182663	0.059	0.497	88.68	0	0
ENSG00000172146	ENSG00000172150	0.0987	0.2512	83.5	0	0
ENSG00000130383	ENSG00000171124	0.0453	0.165	91.14	0	0
ENSG00000102076	ENSG00000124818	0.9926	1.6021	23.55	0	0
ENSG00000116985	ENSG00000183682	0.0072	0.07	98.26	0	0
ENSG00000125378	ENSG00000139269	1.12	1.7404	28.53	0	1
ENSG00000095585	ENSG00000152292	1.0256	1.6842	28.21	0	0
ENSG00000178988	ENSG00000179010	0.0654	1.558	85.04	2	2
ENSG00000140285	ENSG00000204837	0.0222	0.0815	94.9	1	1
ENSG00000185390	ENSG00000204801	0.0512	0.0824	90.72	0	0
ENSG00000113578	ENSG00000204816	0.7957	1.2706	38.54	1	1
ENSG00000102678	ENSG00000138685	0.9846	1.3968	33.51	2	2
ENSG00000114279	ENSG00000196468	0.673	1.4793	35.34	1	1
ENSG00000129682	ENSG00000138675	1.0813	1.7498	24.71	2	2
ENSG00000111241	ENSG00000204817	0.694	1.9755	36.96	0	0
ENSG00000135090	ENSG00000160551	0.1989	1.9224	72.91	2	2
ENSG00000108018	ENSG00000156395	0.2464	1.676	65.66	2	2
ENSG00000110811	ENSG00000170275	0.8679	1.9088	27.16	0	1
ENSG00000198779	ENSG00000204637	0.0926	0.0798	82.14	0	0
ENSG00000149742	ENSG00000196600	0.1849	0.2202	72.21	0	0
ENSG00000184999	ENSG00000197658	0.3582	0.6153	54.04	0	0
ENSG00000197208	ENSG00000197375	0.1512	0.7277	77.13	2	1
ENSG00000112499	ENSG00000175003	0.2132	1.4333	70.04	0	0
ENSG00000197847	ENSG00000197891	0.526	1.5196	40.33	0	0
ENSG00000144671	ENSG00000172940	0.5881	1.5476	36.79	0	0
ENSG00000004809	ENSG00000157703	1.4314	1.5651	18.11	0	0
ENSG00000149452	ENSG00000197901	0.4633	1.7484	47.07	0	0
ENSG00000163393	ENSG00000185518	1.397	1.9466	17.68	1	2
ENSG00000146477	ENSG00000166111	1.1918	1.9989	23.18	2	1
ENSG00000119686	ENSG00000162769	0.414	1.4839	54.48	2	1
ENSG00000188216	ENSG00000196470	0.2242	0.2788	67.15	1	1
ENSG00000018625	ENSG00000132681	0.1295	1.1504	79.29	1	1
ENSG00000058668	ENSG00000174437	0.9861	1.7896	28.37	1	2
ENSG00000070961	ENSG00000163399	1.0817	1.9104	24.65	2	2
ENSG00000105409	ENSG00000105675	0.258	1.934	64.76	1	0
ENSG00000116906	ENSG00000119927	1.216	1.6873	21.69	1	1
ENSG00000181828	ENSG00000185408	0.0301	0.0588	94.48	0	0
ENSG00000196098	ENSG00000206536	0.1533	0.3545	75.87	0	0
ENSG00000146677	ENSG00000147333	0.1912	0.4055	69.63	0	0
ENSG00000125520	ENSG00000186918	0.6915	1.8543	34.81	2	2
ENSG00000170967	ENSG00000175352	1.4784	1.15	22.18	1	1
ENSG00000157326	ENSG00000187630	0.0982	0.1311	86.09	1	1
ENSG00000109208	ENSG00000171201	0.3618	0.4108	66	0	0
ENSG00000146425	ENSG00000165169	0.3454	1.1067	53.98	1	0
ENSG00000122376	ENSG00000165874	0.0853	0.1281	88.07	0	0
ENSG00000196160	ENSG00000197204	0.5295	0.6014	48.44	0	0
ENSG00000077800	ENSG00000146722	0.1015	0.2119	87.79	0	1
ENSG00000119782	ENSG00000134285	0.8378	1.1721	31.78	0	0
ENSG00000122642	ENSG00000205584	0.9829	1.425	27.72	0	0
ENSG00000004478	ENSG00000100442	1.148	1.6424	19.2	2	2
ENSG00000176826	ENSG00000204315	1.5513	1.9135	14.9	0	0
ENSG00000170889	ENSG00000172887	0.0211	0.0546	95.36	0	0
ENSG00000152061	ENSG00000188394	1.4546	1.8769	16.33	0	0
ENSG00000042022	ENSG00000114779	0.5416	1.8822	43.81	0	1
ENSG00000166233	ENSG00000177479	0.766	1.9143	35.03	2	2
ENSG00000179055	ENSG00000188712	0.0676	0.1145	87.95	0	0
ENSG00000136839	ENSG00000179074	0.0522	0.1182	91.51	0	0
ENSG00000148136	ENSG00000204246	0.0936	0.2809	83.91	0	0
ENSG00000122718	ENSG00000179443	0.1195	0.3715	79.94	0	0
ENSG00000186881	ENSG00000204245	0.3735	0.9351	53.21	0	0
ENSG00000168828	ENSG00000186943	0.4377	1.538	48.08	0	0
ENSG00000172345	ENSG00000174448	0.7571	1.7235	33.17	0	0
ENSG00000054116	ENSG00000173626	0.3216	1.3231	62.22	1	1
ENSG00000102243	ENSG00000206538	1.3036	1.8652	19.84	0	0
ENSG00000154898	ENSG00000205212	0.3162	0.4366	64.38	0	0
ENSG00000140905	ENSG00000185671	0.1349	0.1484	77.55	0	1
ENSG00000006534	ENSG00000132746	0.0958	0.6849	83.07	0	0
ENSG00000048740	ENSG00000149187	0.1214	1.816	81.63	2	2
ENSG00000158769	ENSG00000166086	0.7845	1.6972	33.56	0	1
ENSG00000158764	ENSG00000179914	0.106	0.4338	83.97	0	0
ENSG00000160321	ENSG00000167232	0.1944	0.3231	70.41	0	0
ENSG00000139722	ENSG00000176428	0.6468	1.6416	39.31	1	1
ENSG00000155975	ENSG00000167987	2.3796	1.9114	14.25	1	1
ENSG00000035141	ENSG00000184250	0.057	0.1452	87.68	1	0
ENSG00000004939	ENSG00000164889	0.2957	1.3212	60.95	1	1
ENSG00000132972	ENSG00000162782	1.3378	1.9776	18.5	0	1
ENSG00000177575	ENSG00000177675	0.3611	0.8034	55.85	1	1
ENSG00000073754	ENSG00000187908	0.5882	1.1994	47.55	0	0
ENSG00000013725	ENSG00000179954	0.9567	1.8954	26.75	1	1
ENSG00000196232	ENSG00000196930	0.0979	0.3825	81.25	1	0
ENSG00000196704	ENSG00000204399	0.3849	1.0722	57.14	0	0
ENSG00000108306	ENSG00000153558	0.1588	1.7245	78.01	2	2
ENSG00000072315	ENSG00000138741	0.5848	1.807	41.87	2	2
ENSG00000176809	ENSG00000187776	0.0933	0.0571	83.98	0	0
ENSG00000106415	ENSG00000121104	0.6288	1.8653	44.19	1	1
ENSG00000203984	ENSG00000204090	0.3011	0.3775	67.39	0	0
ENSG00000169800	ENSG00000182448	0.0988	0.0719	78.26	0	0
ENSG00000173357	ENSG00000188518	0.0864	0.0763	83.33	0	0
ENSG00000186406	ENSG00000206046	0.0861	0.0768	80.95	0	0
ENSG00000174622	ENSG00000197038	0.0133	0.0821	96.77	0	0
ENSG00000131003	ENSG00000206011	0.1762	0.2853	73.91	0	0
ENSG00000147274	ENSG00000170748	0.177	1.7179	75.19	1	1
ENSG00000105879	ENSG00000175809	0.2969	0.3138	54.35	0	1
ENSG00000120158	ENSG00000137996	1.0881	1.3917	26.39	0	0
ENSG00000123562	ENSG00000185787	0.2009	1.8825	73.17	1	2
ENSG00000100033	ENSG00000161132	0.1834	0.5157	76.17	0	0
ENSG00000160781	ENSG00000170915	1.2565	1.8635	19.88	1	1
ENSG00000053371	ENSG00000162482	0.0638	0.2485	87.61	0	0
ENSG00000131400	ENSG00000131401	0.0799	0.1278	85.48	0	0
ENSG00000131864	ENSG00000134588	0.4147	0.4952	48.05	0	0
ENSG00000160049	ENSG00000187288	1.3712	1.9576	14.71	0	0
ENSG00000124224	ENSG00000154845	0.349	1.6669	61.64	1	2
ENSG00000131068	ENSG00000204548	0.6492	0.9195	46.05	0	0
ENSG00000180424	ENSG00000205883	0.7522	1.3959	42.59	0	0
ENSG00000136112	ENSG00000156697	0.0519	0.0707	90.46	0	0
ENSG00000158483	ENSG00000171084	0.0414	0.0754	91.52	0	0
ENSG00000140995	ENSG00000188249	0.0308	0.1484	92.74	0	0
ENSG00000080200	ENSG00000206062	0.9238	0.8725	30.3	0	0
ENSG00000100053	ENSG00000196431	0.6004	1.3938	41.94	0	0
ENSG00000118231	ENSG00000168582	0.1581	1.5312	71.84	0	0
ENSG00000163254	ENSG00000182187	0.119	1.5661	79.31	0	0
ENSG00000101413	ENSG00000141425	0.2237	1.749	68.27	1	1
ENSG00000059122	ENSG00000162076	0.3195	0.6745	57.86	0	0
ENSG00000168906	ENSG00000185133	1.2807	1.7238	22.53	2	2
ENSG00000183666	ENSG00000205570	0.0942	0.1032	89.29	0	0
ENSG00000125207	ENSG00000184571	0.4009	1.2254	51.63	0	0
ENSG00000176082	ENSG00000184177	0.6809	1.6901	35.96	0	0
ENSG00000151065	ENSG00000162290	0.9595	1.6332	28.99	1	1
ENSG00000160868	ENSG00000160870	0.0698	0.0568	87.48	0	0
ENSG00000186115	ENSG00000186529	0.078	0.1888	87.69	0	0
ENSG00000021461	ENSG00000106258	0.1532	0.3021	75.7	0	0
ENSG00000171903	ENSG00000186204	0.0924	0.3744	82.82	0	0
ENSG00000186160	ENSG00000186377	0.3683	0.9743	53.66	0	0
ENSG00000154198	ENSG00000162365	0.4871	1.4182	44.41	0	0
ENSG00000171954	ENSG00000186526	0.3056	1.9917	60.42	0	0
ENSG00000147676	ENSG00000205299	1.7664	1.0845	17.33	1	1
ENSG00000170293	ENSG00000172005	0.7389	1.7679	30.67	0	0
ENSG00000089505	ENSG00000140931	1.0026	1.779	21.98	0	0
ENSG00000144063	ENSG00000153551	1.2975	1.9809	16.67	1	1
ENSG00000116721	ENSG00000120952	0.0335	0.0566	93.67	0	0
ENSG00000204479	ENSG00000204497	0.0627	0.0709	88.27	0	0
ENSG00000204484	ENSG00000204488	0.0636	0.074	88.06	0	0
ENSG00000204478	ENSG00000204513	0.1112	0.076	79.72	0	0
ENSG00000204486	ENSG00000204502	0.0928	0.0859	82.53	0	0
ENSG00000116726	ENSG00000204485	0.0909	0.1854	83.76	0	0
ENSG00000204505	ENSG00000204507	0.1822	0.2059	71.31	0	0
ENSG00000204480	ENSG00000204481	0.268	0.2358	61.18	0	0
ENSG00000204491	ENSG00000204495	0.2675	0.2369	61.18	0	0
ENSG00000187545	ENSG00000204503	0.259	0.2815	63.4	0	0
ENSG00000182330	ENSG00000204509	0.2509	0.4004	63.08	0	0
ENSG00000116708	ENSG00000204510	0.2624	0.4092	61.18	0	0
ENSG00000204501	ENSG00000204508	0.4121	0.5085	48.85	0	0
ENSG00000157358	ENSG00000185686	0.4006	0.6356	51.46	0	0
ENSG00000124900	ENSG00000183028	0.0969	0.0654	84.3	0	0
ENSG00000173827	ENSG00000204453	0.0976	0.0905	83.47	0	0
ENSG00000150244	ENSG00000168930	0.1066	0.0929	81.6	0	0
ENSG00000182053	ENSG00000204455	0.1729	0.2581	71.43	0	0
ENSG00000189253	ENSG00000205044	0.2498	0.6016	63.34	0	0
ENSG00000144010	ENSG00000166007	0.3371	0.6156	54.29	0	0
ENSG00000147481	ENSG00000172554	0.4455	1.8142	51.49	0	0
ENSG00000100450	ENSG00000100453	0.201	0.4458	71.54	0	0
ENSG00000174196	ENSG00000198771	1.5126	1.5859	17.63	0	0
ENSG00000149507	ENSG00000170965	0.7092	1.4529	30.57	0	0
ENSG00000131828	ENSG00000163114	0.0847	0.6836	85.05	0	0
ENSG00000108785	ENSG00000108786	0.0664	0.1369	87.38	0	0
ENSG00000117115	ENSG00000142623	0.3957	1.6101	52.66	0	0
ENSG00000142619	ENSG00000197996	0.4771	1.6587	44.85	0	0
ENSG00000013588	ENSG00000111291	0.5075	1.5115	45.16	1	1
ENSG00000137878	ENSG00000178620	0.6249	0.7774	43.21	1	1
ENSG00000163646	ENSG00000188022	0.7141	1.9233	34.91	0	0
ENSG00000179304	ENSG00000187569	0.8545	1.5682	30.46	0	0
ENSG00000182646	ENSG00000188831	0.8606	1.8889	31.13	0	0
ENSG00000145335	ENSG00000173267	0.3632	1.622	57.48	1	1
ENSG00000145425	ENSG00000178429	0.0722	0.126	85.94	0	0
ENSG00000100196	ENSG00000136240	0.1998	1.2605	76.42	1	0
ENSG00000010379	ENSG00000111181	0.2201	1.6633	70.43	0	0
ENSG00000072041	ENSG00000108576	0.7647	1.7976	34.39	2	1
ENSG00000101199	ENSG00000166130	2.372	1.9125	11.41	0	0
ENSG00000147761	ENSG00000206188	0.3086	0.2824	54.72	0	0
ENSG00000005059	ENSG00000156026	0.4639	1.9037	46.77	1	0
ENSG00000111801	ENSG00000186470	0.0542	0.0679	91.02	0	0
ENSG00000102743	ENSG00000120329	0.0701	0.3383	87.38	0	1
ENSG00000175564	ENSG00000175567	0.1852	1.5461	73.38	1	1
ENSG00000102078	ENSG00000109424	0.8349	1.7815	33.11	1	1
ENSG00000004864	ENSG00000174032	1.084	1.8277	24.56	0	1
ENSG00000183971	ENSG00000183979	0.6606	1.6812	35.2	0	0
ENSG00000152642	ENSG00000167588	0.2058	1.7161	71.35	1	2
ENSG00000154080	ENSG00000171310	0.8133	1.5239	35.38	2	2
ENSG00000106031	ENSG00000128714	0.371	1.9565	54.63	2	2
ENSG00000099721	ENSG00000125363	0.068	0.055	88.78	0	0
ENSG00000074800	ENSG00000186197	0.061	0.112	88.66	0	1
ENSG00000108515	ENSG00000111674	0.1204	1.7501	83.41	1	0
ENSG00000196620	ENSG00000197888	0.0298	0.0504	94.15	0	0
ENSG00000109181	ENSG00000198277	0.0507	0.0814	90.15	0	0
ENSG00000135226	ENSG00000171234	0.0746	0.1489	85.07	0	0
ENSG00000145626	ENSG00000168671	0.1291	0.2472	78.39	0	0
ENSG00000156096	ENSG00000197592	0.1279	0.3081	78.6	0	0
ENSG00000135220	ENSG00000173610	0.2922	0.7453	62.33	0	0
ENSG00000167165	ENSG00000174607	0.8012	1.5142	32.04	2	1
ENSG00000151117	ENSG00000180089	0.602	1.4842	39.53	1	0
ENSG00000179695	ENSG00000205327	0.163	0.5991	74.68	0	0
ENSG00000179615	ENSG00000179626	0.1259	0.6771	80.26	0	0
ENSG00000184954	ENSG00000188324	0.1781	0.7901	73.4	0	0
ENSG00000197706	ENSG00000205330	0.2262	0.9311	67.63	0	0
ENSG00000185821	ENSG00000205328	0.1913	1.0239	74.6	0	0
ENSG00000187857	ENSG00000205329	0.1999	1.1009	71.7	0	0
ENSG00000132517	ENSG00000185803	0.0783	0.3061	86.52	2	2
ENSG00000166787	ENSG00000173432	0.2003	0.2719	71.07	0	0
ENSG00000134339	ENSG00000148965	0.3414	0.4034	55.74	0	0
ENSG00000113712	ENSG00000180138	0.0496	0.2066	90.48	2	2
ENSG00000101898	ENSG00000143486	1.2116	1.6653	25.99	1	1
ENSG00000003989	ENSG00000165349	0.3861	1.5461	59.58	1	2
ENSG00000126550	ENSG00000205649	0.0793	0.0992	84.31	0	0
ENSG00000101220	ENSG00000183355	0.0708	0.1894	87.67	0	0
ENSG00000176853	ENSG00000186700	1.1234	1.6667	20.88	0	0
ENSG00000166899	ENSG00000178370	0.1493	0.2703	71.43	0	0
ENSG00000147588	ENSG00000170323	0.2407	1.0489	66.67	1	1
ENSG00000114113	ENSG00000164687	1.0507	1.1173	25	0	0
ENSG00000145384	ENSG00000205186	0.8086	1.1929	28.46	0	0
ENSG00000114115	ENSG00000162444	0.4401	1.3802	52.99	0	0
ENSG00000157064	ENSG00000197416	1.3541	1.3986	21.97	1	1
ENSG00000139194	ENSG00000164434	0.9549	1.4821	24.06	0	0
ENSG00000163864	ENSG00000173614	0.4613	1.6043	52.59	1	1
ENSG00000121769	ENSG00000166426	0.5982	1.7014	42.75	0	1
ENSG00000138074	ENSG00000148942	0.5158	1.6324	46.97	0	1
ENSG00000115665	ENSG00000139357	1.2538	1.6909	17.75	1	1
ENSG00000088386	ENSG00000163406	0.4731	1.6615	49.93	0	0
ENSG00000110446	ENSG00000139370	0.4109	1.7044	51.69	0	1
ENSG00000115648	ENSG00000170011	0.7736	1.8163	31.91	1	1
ENSG00000131183	ENSG00000198569	0.4131	1.6324	50.25	0	0
ENSG00000143106	ENSG00000166831	1.7395	1.5759	15.94	0	0
ENSG00000106484	ENSG00000120915	1.2708	1.9734	20.18	1	1
ENSG00000145687	ENSG00000157216	0.1031	1.7268	84.17	2	2
ENSG00000137154	ENSG00000173322	0.0664	0.0782	87.76	0	0
ENSG00000161642	ENSG00000187595	0.4926	1.271	46.11	1	1
ENSG00000119801	ENSG00000166793	0.5579	1.7304	41.59	2	2
ENSG00000196356	ENSG00000196847	0.822	1.5859	35.09	0	0
ENSG00000144136	ENSG00000168575	0.3295	1.8598	62.27	2	2
ENSG00000187498	ENSG00000188153	0.396	1.27	62.18	2	2
ENSG00000105889	ENSG00000157214	0.4277	1.8875	49.39	0	1
ENSG00000159496	ENSG00000160271	0.5418	1.6427	40.89	1	1
ENSG00000112337	ENSG00000124564	0.3898	1.0616	55.64	0	0
ENSG00000124568	ENSG00000146039	0.4643	1.4148	47.75	0	0
ENSG00000091664	ENSG00000179520	0.2163	1.8162	72.46	1	1
ENSG00000119899	ENSG00000134343	1.3203	1.8376	15.76	2	2
ENSG00000118680	ENSG00000164302	0.0855	0.1223	87.21	0	0
ENSG00000109572	ENSG00000171365	0.1784	1.8599	75.2	2	2
ENSG00000116663	ENSG00000132879	0.5682	0.9755	46.88	0	0
ENSG00000161241	ENSG00000161243	0.2948	1.621	58.91	0	1
ENSG00000182945	ENSG00000205946	0.0198	0.0532	95.48	0	0
ENSG00000184721	ENSG00000205951	0.0278	0.0608	93.77	0	0
ENSG00000205949	ENSG00000206032	0.0309	0.0631	93.4	0	0
ENSG00000205948	ENSG00000206033	0.0285	0.0649	93.58	0	0
ENSG00000205947	ENSG00000205990	0.0274	0.0753	93.96	0	0
ENSG00000146111	ENSG00000180398	0.0472	0.0596	89.89	1	1
ENSG00000111700	ENSG00000205754	0.1284	0.1773	77.61	0	0
ENSG00000173930	ENSG00000205359	0.5799	1.3601	38.52	1	1
ENSG00000137571	ENSG00000174640	0.7997	1.9952	30.85	2	2
ENSG00000132911	ENSG00000171596	0.4849	1.9218	46.6	1	1
ENSG00000143811	ENSG00000183010	0.0876	1.1763	84.64	0	0
ENSG00000105953	ENSG00000197444	0.1537	1.8599	76.88	0	0
ENSG00000163606	ENSG00000206531	0.1751	0.3071	74.05	1	1
ENSG00000137261	ENSG00000142687	0.495	1.6106	49.8	0	0
ENSG00000211966	ENSG00000211978	0.0817	0.0957	84.62	0	0
ENSG00000139211	ENSG00000181754	0.5878	1.9625	41.46	0	2
ENSG00000136872	ENSG00000149925	0.2151	1.6808	69.51	1	1
ENSG00000143321	ENSG00000203953	0.0745	0.0936	86.75	0	1
ENSG00000060971	ENSG00000120437	0.7211	1.902	42.34	1	1
ENSG00000169785	ENSG00000198656	0.5232	0.6124	46.59	0	0
ENSG00000143499	ENSG00000185420	0.804	1.9765	32.61	0	0
ENSG00000156500	ENSG00000156504	0.6631	1.4209	39.79	0	0
ENSG00000177138	ENSG00000187268	0.2891	0.3207	59.62	0	0
ENSG00000130985	ENSG00000182179	0.4886	1.6993	46.97	1	1
ENSG00000160075	ENSG00000186232	0.1929	0.9616	71.65	0	0
ENSG00000088926	ENSG00000164344	0.3239	1.5301	58.4	0	0
ENSG00000115310	ENSG00000133318	1.1211	1.792	22.5	2	2
ENSG00000171346	ENSG00000171401	0.1527	1.0109	76.54	0	0
ENSG00000163792	ENSG00000187728	0.433	1.7406	53.9	0	0
ENSG00000128000	ENSG00000197782	0.061	0.2008	87.29	0	0
ENSG00000183249	ENSG00000196712	0.0444	0.1252	89.66	1	1
ENSG00000180658	ENSG00000211458	0.2164	0.945	70.55	0	0
ENSG00000064225	ENSG00000115525	0.8599	1.6404	30.51	1	2
ENSG00000162244	ENSG00000186995	0.0514	0.0516	89.03	0	0
ENSG00000132355	ENSG00000174717	0.0464	0.0576	90.91	0	0
ENSG00000154148	ENSG00000156577	0.1017	0.1694	81.01	0	0
ENSG00000102401	ENSG00000126947	0.3938	0.9425	50.95	0	1
ENSG00000170632	ENSG00000184867	0.4546	1.5627	48.09	1	1
ENSG00000144891	ENSG00000180772	0.7193	1.9555	34.2	1	1
ENSG00000141437	ENSG00000189332	0.2328	0.3339	68.97	0	0
ENSG00000124786	ENSG00000157593	1.3335	1.9542	22.37	2	2
ENSG00000116219	ENSG00000187017	0.0297	0.1007	93.44	1	1
ENSG00000164821	ENSG00000206042	0.3869	0.3446	45.74	0	0
ENSG00000164816	ENSG00000206047	0.4813	0.5873	48.39	0	0
ENSG00000164822	ENSG00000185918	0.4701	0.7446	49.46	0	0
ENSG00000139549	ENSG00000163501	0.3368	1.9872	60	1	1
ENSG00000154920	ENSG00000197774	0.9606	1.9256	27.8	0	0
ENSG00000166128	ENSG00000167461	0.1147	1.7472	82.61	2	2
ENSG00000197063	ENSG00000198517	0.2113	1.7609	69.87	0	1
ENSG00000134755	ENSG00000134762	0.2243	1.1146	67.3	2	2
ENSG00000137080	ENSG00000186809	0.0436	0.0508	91.01	0	0
ENSG00000137026	ENSG00000186803	0.0352	0.0638	92.06	0	0
ENSG00000147877	ENSG00000147885	0.0537	0.0662	88.89	0	0
ENSG00000120235	ENSG00000197919	0.0826	0.1458	84.66	0	0
ENSG00000120247	ENSG00000147873	0.0863	0.162	84.66	0	0
ENSG00000120242	ENSG00000188379	0.094	0.2087	82.45	0	0
ENSG00000177047	ENSG00000184995	0.7916	0.9059	31.28	0	0
ENSG00000147896	ENSG00000171855	0.7031	1.2895	34.41	0	0
ENSG00000105499	ENSG00000155666	1.3919	1.8838	13.94	0	0
ENSG00000147382	ENSG00000198922	0.1143	0.1736	81.15	1	1
ENSG00000132635	ENSG00000179715	0.3417	1.4007	57.25	0	0
ENSG00000139899	ENSG00000148450	1.9946	1.2655	11.92	0	0
ENSG00000135387	ENSG00000174099	1.1924	1.4035	19.79	1	0
ENSG00000054803	ENSG00000141668	0.1771	1.5319	75.38	2	2
ENSG00000154518	ENSG00000159199	0.2668	1.7762	73.53	1	2
ENSG00000124143	ENSG00000146376	0.5051	1.6856	48.91	1	1
ENSG00000181273	ENSG00000181282	0.1037	0.1592	83.22	0	0
ENSG00000112299	ENSG00000112303	0.2752	1.2158	63.21	0	1
ENSG00000143954	ENSG00000172016	0.0746	0.0897	85.14	0	0
ENSG00000115386	ENSG00000172023	0.0674	0.181	86.75	0	0
ENSG00000102239	ENSG00000126010	0.4316	1.5892	52.22	0	0
ENSG00000183269	ENSG00000205409	0.0602	0.2168	88.33	0	0
ENSG00000176787	ENSG00000180974	0.2424	0.9459	68.27	0	0
ENSG00000176748	ENSG00000205495	0.4215	1.1017	52.01	0	0
ENSG00000180947	ENSG00000181609	0.4231	1.461	51.92	0	0
ENSG00000120500	ENSG00000141480	0.3314	1.6367	56.65	1	1
ENSG00000130561	ENSG00000137486	0.3354	1.9615	58.23	0	1
ENSG00000128253	ENSG00000128276	0.0774	0.0742	88.33	0	0
ENSG00000128250	ENSG00000187574	0.3604	0.7774	54.75	0	0
ENSG00000120254	ENSG00000184906	0.1064	0.2604	84.16	1	1
ENSG00000065911	ENSG00000176134	1.0076	1.6452	25.74	1	1
ENSG00000100714	ENSG00000182021	0.265	1.8588	66.34	0	0
ENSG00000090889	ENSG00000184732	0.0305	0.0727	93.91	0	1
ENSG00000136273	ENSG00000188996	0.4133	1.3808	49.28	0	0
ENSG00000087053	ENSG00000108389	0.8798	1.627	34.69	2	2
ENSG00000063601	ENSG00000171100	0.3351	1.7555	58.67	1	1
ENSG00000014914	ENSG00000102043	1.2448	1.9663	20.35	0	0
ENSG00000184203	ENSG00000204259	0.0538	0.1476	88.29	1	1
ENSG00000102055	ENSG00000196360	0.4989	0.9632	43.28	0	0
ENSG00000122497	ENSG00000203838	0.0296	0.0559	93.16	1	0
ENSG00000152042	ENSG00000179571	0.0389	0.0644	92.61	1	0
ENSG00000203827	ENSG00000203832	0.0543	0.0691	91.04	0	0
ENSG00000188740	ENSG00000196427	0.0383	0.0826	93.73	0	0
ENSG00000142794	ENSG00000186275	0.1064	0.1157	80.61	1	0
ENSG00000168614	ENSG00000203844	0.3551	0.3826	57.86	1	0
ENSG00000203836	ENSG00000205449	0.5131	0.7422	44.64	0	0
ENSG00000163386	ENSG00000186086	0.8537	1.8287	28.53	0	1
ENSG00000153347	ENSG00000157470	0.8532	1.4131	32.34	1	0
ENSG00000124157	ENSG00000124233	0.123	0.1102	78.35	0	0
ENSG00000026508	ENSG00000133800	1.0474	1.7538	24.36	1	1
ENSG00000114395	ENSG00000174151	0.4987	1.2424	50	1	1
ENSG00000143786	ENSG00000174871	0.1114	1.5418	81.25	1	1
ENSG00000143727	ENSG00000184924	1.6126	1.8442	14.6	0	0
ENSG00000120322	ENSG00000187372	0.0434	0.1125	92.23	0	0
ENSG00000120328	ENSG00000197479	0.0602	0.2009	88.81	0	0
ENSG00000081818	ENSG00000112852	0.1788	0.474	74.21	0	0
ENSG00000120324	ENSG00000120327	0.1619	0.4818	74.19	0	0
ENSG00000113209	ENSG00000113211	0.1356	0.5488	77.68	0	0
ENSG00000113212	ENSG00000146001	0.1683	0.5732	74.28	0	0
ENSG00000113248	ENSG00000196963	0.147	0.6063	77.06	0	0
ENSG00000104154	ENSG00000158014	0.6489	1.9478	39.78	1	1
ENSG00000096006	ENSG00000124490	0.2025	0.4236	71.6	0	0
ENSG00000104904	ENSG00000180304	0.3773	1.6069	54.3	1	1
ENSG00000198397	ENSG00000206114	0.0608	0.0528	89.29	0	0
ENSG00000186038	ENSG00000186090	0.2747	0.5448	64.45	0	0
ENSG00000162959	ENSG00000179408	0.0674	0.0877	90.88	1	1
ENSG00000014216	ENSG00000137225	0.3402	1.5405	54.43	0	1
ENSG00000135773	ENSG00000162949	0.7782	1.8024	32.32	0	0
ENSG00000182472	ENSG00000203698	0.7554	1.8665	27.21	0	1
ENSG00000074803	ENSG00000146828	1.0409	1.8333	27.12	0	0
ENSG00000107014	ENSG00000107018	0.1042	0.1079	82.16	0	0
ENSG00000120210	ENSG00000120211	1.067	1.7968	25.18	0	0
ENSG00000185834	ENSG00000204196	0.0225	0.0542	96.99	0	0
ENSG00000197958	ENSG00000204194	0.0305	0.0689	94.55	0	0
ENSG00000136448	ENSG00000152465	0.1598	1.8492	76.8	2	2
ENSG00000135842	ENSG00000167483	0.9825	1.7107	26.2	0	1
ENSG00000106560	ENSG00000133574	0.8819	1.395	30.84	1	0
ENSG00000133561	ENSG00000179144	0.6831	1.4452	37.07	0	0
ENSG00000189180	ENSG00000196693	0.0388	0.0539	92.15	0	0
ENSG00000173658	ENSG00000182498	0.0257	0.061	94.74	0	0
ENSG00000143556	ENSG00000184330	0.0309	0.0754	94.06	0	0
ENSG00000180081	ENSG00000196721	0.1922	0.2321	69.09	0	0
ENSG00000104313	ENSG00000112319	0.1695	1.6168	74.96	2	2
ENSG00000160654	ENSG00000167286	0.4929	0.7751	42.26	0	0
ENSG00000133124	ENSG00000184414	1.4014	1.9549	23.79	0	0
ENSG00000143127	ENSG00000164171	0.7935	1.7101	34.7	2	2
ENSG00000159527	ENSG00000163218	0.2135	0.6732	67.85	0	0
ENSG00000121211	ENSG00000206557	1.5699	1.8676	15.61	0	0
ENSG00000101200	ENSG00000101405	0.1687	1.297	72	0	0
ENSG00000180233	ENSG00000180354	1.1633	1.8046	16.03	2	1
ENSG00000180913	ENSG00000180919	0.1732	0.45	75.26	0	0
ENSG00000180934	ENSG00000183389	0.1089	0.9075	82.33	0	0
ENSG00000122597	ENSG00000163191	0.0511	0.157	90.38	0	0
ENSG00000160307	ENSG00000197747	0.5571	1.332	38.2	0	0
ENSG00000196154	ENSG00000197956	0.3666	1.4236	51.11	0	0
ENSG00000143546	ENSG00000163220	0.6806	1.4531	27.96	0	0
ENSG00000169906	ENSG00000189334	1.3351	1.4956	21.79	0	0
ENSG00000163221	ENSG00000163993	0.5498	1.5086	44.57	0	0
ENSG00000124508	ENSG00000124549	0.1512	0.194	75.1	0	0
ENSG00000112763	ENSG00000124557	0.5478	1.9667	44.96	1	1
ENSG00000147257	ENSG00000179399	0.583	1.8174	41.87	2	1
ENSG00000177409	ENSG00000205413	0.275	1.1268	60.99	0	0
ENSG00000109519	ENSG00000164284	0.4965	1.6795	44.65	0	1
ENSG00000115966	ENSG00000170653	0.3139	1.7986	61.42	1	2
ENSG00000005889	ENSG00000067646	0.0343	0.1681	93.12	2	2
ENSG00000126890	ENSG00000184033	0.3465	0.2885	64.44	0	0
ENSG00000183678	ENSG00000196976	0.5159	0.8798	45.45	0	0
ENSG00000118246	ENSG00000136270	1.3007	1.8804	19.15	0	0
ENSG00000135720	ENSG00000144635	0.2349	1.7781	67.01	2	0
ENSG00000204516	ENSG00000204520	0.0949	0.1069	84.07	0	0
ENSG00000197408	ENSG00000197573	0.0426	0.0595	91.25	0	0
ENSG00000130612	ENSG00000198461	0.0242	0.0829	95.21	0	0
ENSG00000138109	ENSG00000165841	0.0429	0.0887	91.22	0	0
ENSG00000100197	ENSG00000205702	0.0583	0.1158	90.38	0	0
ENSG00000197838	ENSG00000198077	0.0286	0.1442	93.72	0	0
ENSG00000108242	ENSG00000138115	0.1378	0.2662	77.14	0	0
ENSG00000140465	ENSG00000140505	0.1759	0.6431	72.75	1	0
ENSG00000130649	ENSG00000155016	0.7489	1.6698	32.79	0	0
ENSG00000167600	ENSG00000197446	0.4574	1.9704	46.64	0	0
ENSG00000011143	ENSG00000123810	0.8677	1.5432	26.44	0	0
ENSG00000119977	ENSG00000204852	1.0847	1.7496	23.46	0	0
ENSG00000184724	ENSG00000186930	0.1213	0.1324	80.65	0	0
ENSG00000184351	ENSG00000186967	0.0421	0.1325	92.59	0	0
ENSG00000186925	ENSG00000186965	0.1203	0.2229	77.78	0	0
ENSG00000186964	ENSG00000186966	0.1763	0.2248	77.59	0	0
ENSG00000186977	ENSG00000206102	0.3707	0.3295	53.85	0	0
ENSG00000184032	ENSG00000186924	0.3035	0.3569	54.17	0	0
ENSG00000187005	ENSG00000187026	0.1466	0.374	79.73	0	0
ENSG00000186923	ENSG00000206106	0.4782	0.9058	50	0	0
ENSG00000123570	ENSG00000123595	0.1704	1.6153	76.12	1	1
ENSG00000065621	ENSG00000148834	0.2659	1.1663	64.32	0	0
ENSG00000126945	ENSG00000169045	0.0425	0.8627	94.43	2	2
ENSG00000113249	ENSG00000135077	0.9529	1.6817	24.91	0	0
ENSG00000180346	ENSG00000183340	0.2752	1.4604	62.02	1	1
ENSG00000167565	ENSG00000179833	0.7964	1.4665	33.67	1	2
ENSG00000128185	ENSG00000183628	0.0113	0.1065	97.27	0	0
ENSG00000122545	ENSG00000164740	0.1147	0.1156	84.06	1	1
ENSG00000154997	ENSG00000186522	0.162	0.5438	73.72	0	1
ENSG00000138758	ENSG00000180096	0.6598	1.7275	39.22	1	1
ENSG00000100167	ENSG00000120555	0.6286	1.8256	44.57	1	1
ENSG00000178769	ENSG00000197382	0.095	0.1211	81.1	0	0
ENSG00000197975	ENSG00000198159	0.0539	0.1318	88.38	0	0
ENSG00000197120	ENSG00000197222	0.0878	0.1421	82.79	0	0
ENSG00000197064	ENSG00000197920	0.1126	0.2067	85.23	0	0
ENSG00000197547	ENSG00000197791	0.1386	0.4325	77.44	0	0
ENSG00000198175	ENSG00000206323	0.4193	1.1136	47.87	0	0
ENSG00000016490	ENSG00000016602	0.2959	1.1177	61.69	0	0
ENSG00000137975	ENSG00000153923	0.4525	1.6348	50.06	1	1
ENSG00000130449	ENSG00000162415	0.1817	1.6843	74.97	0	0
ENSG00000059804	ENSG00000173262	0.0271	0.0592	94.76	2	2
ENSG00000117394	ENSG00000181856	0.2778	1.6262	65.45	2	2
ENSG00000146411	ENSG00000151229	1.0403	1.7632	27.29	1	1
ENSG00000136856	ENSG00000197496	0.842	1.7923	30.96	1	1
ENSG00000109667	ENSG00000163581	0.8792	1.9497	29.06	0	0
ENSG00000166840	ENSG00000204997	0.1344	0.2328	78.74	0	0
ENSG00000156689	ENSG00000204996	0.4528	1.221	49.66	0	0
ENSG00000169668	ENSG00000186716	0.2308	0.5985	70.7	1	1
ENSG00000133193	ENSG00000182518	0.5869	1.3594	40.68	1	0
ENSG00000115935	ENSG00000171475	0.6799	1.0923	49.17	2	1
ENSG00000078589	ENSG00000147145	0.8235	1.5388	28.61	1	1
ENSG00000139679	ENSG00000147138	0.8847	1.862	30	1	1
ENSG00000172324	ENSG00000198261	0.3445	1.2691	52.59	0	0
ENSG00000134198	ENSG00000135404	0.9943	1.1702	23.72	1	2
ENSG00000000003	ENSG00000127324	0.8577	1.4585	28.19	1	1
ENSG00000011105	ENSG00000140391	0.941	1.4751	26.47	2	2
ENSG00000117472	ENSG00000130167	0.8936	1.5711	26.27	0	0
ENSG00000010278	ENSG00000110651	0.5466	1.7984	39.21	1	1
ENSG00000146383	ENSG00000146385	0.1281	0.3165	79.82	0	0
ENSG00000146378	ENSG00000146399	0.4697	1.475	49.7	0	0
ENSG00000135569	ENSG00000188604	0.4631	1.9199	48.8	0	0
ENSG00000130768	ENSG00000166311	0.8413	1.9062	30.86	0	0
ENSG00000100473	ENSG00000205221	0.5875	1.7898	43.8	1	1
ENSG00000198703	ENSG00000198965	0.1876	1.2219	75.7	0	0
ENSG00000144214	ENSG00000185674	0.5542	1.5516	41.36	0	0
ENSG00000090659	ENSG00000104938	0.0889	0.1656	85.53	0	0
ENSG00000125434	ENSG00000162461	0.482	1.6328	45.33	2	1
ENSG00000211807	ENSG00000211812	0.2224	0.6266	64.22	0	0
ENSG00000079557	ENSG00000081051	0.5507	1.4383	39.46	0	0
ENSG00000187954	ENSG00000204763	1.4968	1.6359	14.66	0	0
ENSG00000128340	ENSG00000177105	0.225	1.727	71.73	1	1
ENSG00000115963	ENSG00000172602	0.3067	1.8178	61.21	2	2
ENSG00000116574	ENSG00000119729	0.4383	1.8375	51.96	0	2
ENSG00000070831	ENSG00000136238	0.2568	1.8948	71.2	2	2
ENSG00000184492	ENSG00000187559	0.0913	0.1406	86.59	0	0
ENSG00000170122	ENSG00000204828	0.2021	0.3008	75.06	0	0
ENSG00000092531	ENSG00000132639	0.3498	1.3567	61.5	2	2
ENSG00000166664	ENSG00000175344	0.037	0.0702	94.66	0	1
ENSG00000135902	ENSG00000196811	0.4626	1.5179	46.85	0	0
ENSG00000147432	ENSG00000169684	0.2529	1.6306	68.93	0	0
ENSG00000138435	ENSG00000174343	0.6618	1.762	36.16	0	0
ENSG00000101204	ENSG00000120903	0.2145	1.8745	71.77	0	0
ENSG00000101278	ENSG00000124614	0.0793	0.1255	88.48	0	0
ENSG00000125804	ENSG00000175170	0.0247	0.0815	96.1	0	0
ENSG00000113108	ENSG00000163697	0.509	1.8013	45.51	2	2
ENSG00000102030	ENSG00000156269	0.0942	1.0486	83.41	0	1
ENSG00000149968	ENSG00000166670	0.1233	0.3245	78.15	0	0
ENSG00000110347	ENSG00000196611	0.4816	1.3847	49.67	0	0
ENSG00000118113	ENSG00000137675	0.4443	1.4001	49.46	0	0
ENSG00000137673	ENSG00000137674	0.5523	1.5865	48.5	0	0
ENSG00000008516	ENSG00000099953	0.6059	1.7343	40.25	2	1
ENSG00000125966	ENSG00000157227	0.3596	1.8945	56.57	1	1
ENSG00000180923	ENSG00000183313	0.0536	0.07	90.91	0	0
ENSG00000036565	ENSG00000165646	0.3009	1.9066	64.52	1	1
ENSG00000173401	ENSG00000180481	0.6189	1.752	35.83	0	0
ENSG00000040731	ENSG00000113361	0.1831	1.4334	73.32	1	1
ENSG00000145526	ENSG00000150394	0.3867	1.8123	56.46	0	0
ENSG00000101542	ENSG00000154162	0.3726	1.8124	56.84	2	2
ENSG00000071991	ENSG00000081138	0.4277	1.979	52.33	0	0
ENSG00000165621	ENSG00000169860	0.7438	1.7487	33.23	0	0
ENSG00000171631	ENSG00000175591	0.5423	1.786	41.93	1	0
ENSG00000005893	ENSG00000185896	0.6988	1.906	37.16	2	2
ENSG00000136810	ENSG00000168454	0.2966	1.0424	60	0	1
ENSG00000057757	ENSG00000204193	1.5067	1.8044	16.54	0	0
ENSG00000091164	ENSG00000100348	1.3087	1.8971	15.66	2	2
ENSG00000211679	ENSG00000211685	0.0256	0.0702	94.34	0	0
ENSG00000211677	ENSG00000211683	0.0166	0.1392	96.23	0	0
ENSG00000206066	ENSG00000211675	0.1138	0.2515	78.3	0	0
ENSG00000169385	ENSG00000169397	0.1768	0.1335	69.38	0	0
ENSG00000165799	ENSG00000173431	0.1296	0.2291	77.92	0	0
ENSG00000173464	ENSG00000206171	1.2129	1.3845	22.07	0	0
ENSG00000181784	ENSG00000182545	0.9111	1.79	30.34	0	0
ENSG00000180576	ENSG00000196596	0.0087	0.0685	97.96	0	0
ENSG00000118495	ENSG00000181690	0.4938	1.9344	48.8	2	2
ENSG00000113387	ENSG00000177907	0.0237	0.094	94.49	1	1
ENSG00000211723	ENSG00000211725	0.0949	0.053	85.96	0	0
ENSG00000211739	ENSG00000211740	0.012	0.0557	97.41	0	0
ENSG00000211722	ENSG00000211727	0.107	0.0607	81.03	0	0
ENSG00000211706	ENSG00000211732	0.1062	0.0625	81.74	0	0
ENSG00000211718	ENSG00000211720	0.0939	0.0744	85.22	0	0
ENSG00000211715	ENSG00000211728	0.1549	0.084	78.07	0	0
ENSG00000211721	ENSG00000211729	0.0599	0.09	87.72	0	0
ENSG00000178161	ENSG00000211749	0.0706	0.0918	86.21	0	0
ENSG00000211762	ENSG00000211772	0.0117	0.1124	97.18	0	0
ENSG00000211704	ENSG00000211708	0.1051	0.1268	83.33	0	0
ENSG00000211717	ENSG00000211719	0.1152	0.1369	82.61	0	0
ENSG00000211711	ENSG00000211724	0.1182	0.1409	79.13	0	0
ENSG00000211731	ENSG00000211734	0.1371	0.1411	79.82	0	0
ENSG00000211707	ENSG00000211712	0.1185	0.1478	78.45	0	0
ENSG00000211730	ENSG00000211733	0.0814	0.148	85.34	0	0
ENSG00000211709	ENSG00000211726	0.094	0.1992	83.48	0	0
ENSG00000211714	ENSG00000211735	0.2233	0.2498	67.24	0	0
ENSG00000211750	ENSG00000211753	0.3488	0.4387	53.51	0	0
ENSG00000211751	ENSG00000211752	0.4042	0.4653	50.88	0	0
ENSG00000211716	ENSG00000211736	0.3064	0.4708	57.89	0	0
ENSG00000211713	ENSG00000211737	0.3283	0.5004	60	0	0
ENSG00000211702	ENSG00000211738	0.5536	0.605	44.35	0	0
ENSG00000211703	ENSG00000211710	0.3004	0.6411	58.77	0	0
ENSG00000211747	ENSG00000211754	0.3116	0.7055	58.56	0	0
ENSG00000211741	ENSG00000211744	0.3163	0.7347	55.65	0	0
ENSG00000183938	ENSG00000211745	0.5282	0.9278	43.97	0	0
ENSG00000211705	ENSG00000211748	0.6417	1.0217	37.17	0	0
ENSG00000211742	ENSG00000211746	0.7204	1.12	29.82	0	0
ENSG00000117791	ENSG00000186205	0.2359	1.1172	65.67	0	0
ENSG00000157349	ENSG00000168872	0.0173	0.1468	96.23	2	2
ENSG00000109832	ENSG00000165732	1.3126	1.4104	24.89	0	0
ENSG00000110367	ENSG00000111364	1.0181	1.5459	29.11	0	1
ENSG00000100201	ENSG00000141141	1.0856	1.9407	22.96	1	2
ENSG00000156976	ENSG00000198231	0.9017	1.9884	27.83	2	2
ENSG00000137857	ENSG00000140279	0.143	0.7205	78.38	2	1
ENSG00000005381	ENSG00000121053	0.1916	1.7702	70.07	0	0
ENSG00000074771	ENSG00000165168	0.3563	1.8336	59.08	0	0
ENSG00000132249	ENSG00000179532	1.3948	1.8408	18.93	0	0
ENSG00000119946	ENSG00000148842	0.3022	1.9502	62.73	2	2
ENSG00000044115	ENSG00000177962	0.0563	0.1056	88.24	1	1
ENSG00000066032	ENSG00000183230	0.3264	1.6101	60.89	1	1
ENSG00000115594	ENSG00000115598	0.5783	1.5518	42.63	1	1
ENSG00000169306	ENSG00000196083	0.7384	1.7571	33.16	1	2
ENSG00000115590	ENSG00000189108	1.0767	1.9194	24.43	0	0
ENSG00000173389	ENSG00000184345	0.4232	1.0953	48.78	0	0
ENSG00000101435	ENSG00000204662	0.2711	0.5004	59.86	0	0
ENSG00000117748	ENSG00000204086	0.5426	1.0939	46.33	0	0
ENSG00000197533	ENSG00000204177	0.1363	0.1892	76.32	0	0
ENSG00000172774	ENSG00000197887	0.0469	0.0503	91.08	0	0
ENSG00000121774	ENSG00000168066	1.2286	1.6009	23.08	2	2
ENSG00000112531	ENSG00000138080	1.2381	1.8799	23.63	1	1
ENSG00000130254	ENSG00000160633	0.1794	0.9034	73.74	1	2
ENSG00000178935	ENSG00000204517	0.1924	0.3135	73.46	0	0
ENSG00000170409	ENSG00000174353	0.0699	0.1103	89.55	0	0
ENSG00000066923	ENSG00000160828	0.1154	0.1825	83.41	0	0
ENSG00000186117	ENSG00000205030	0.0423	0.0891	92.28	0	0
ENSG00000186119	ENSG00000205029	0.1178	0.3277	80.51	0	0
ENSG00000186886	ENSG00000198877	0.1854	0.7807	73.26	0	0
ENSG00000181837	ENSG00000186113	0.3327	1.1396	58.28	0	0
ENSG00000121903	ENSG00000155592	0.5607	1.4632	42.55	0	0
ENSG00000021852	ENSG00000157131	0.8048	1.7877	32.8	0	0
ENSG00000128422	ENSG00000186831	0.0408	0.1797	91.56	0	0
ENSG00000186832	ENSG00000186847	0.1073	0.4561	85.26	0	0
ENSG00000196194	ENSG00000197297	0.1188	0.1873	78.95	0	0
ENSG00000172377	ENSG00000196779	0.1839	0.5912	69.96	0	0
ENSG00000186509	ENSG00000186513	0.1685	0.7266	73.23	0	0
ENSG00000183462	ENSG00000204652	0.0518	0.0504	90.43	0	0
ENSG00000115953	ENSG00000188386	0.171	1.2482	78.61	1	1
ENSG00000128383	ENSG00000179750	0.0813	0.1117	85.93	1	0
ENSG00000128394	ENSG00000198904	0.4669	0.9958	44.17	0	0
ENSG00000188343	ENSG00000205150	0.1014	0.2541	82.35	0	0
ENSG00000160650	ENSG00000176531	1.2737	1.8736	15.73	0	0
ENSG00000070718	ENSG00000185009	0.108	1.8531	84.21	1	1
ENSG00000102128	ENSG00000172476	0.0077	0.0706	98.19	0	0
ENSG00000019102	ENSG00000144847	1.0171	1.7723	30.09	0	0
ENSG00000084234	ENSG00000142192	0.4096	1.6986	52.37	2	2
ENSG00000076662	ENSG00000105376	0.4661	1.4773	49.91	0	0
ENSG00000188419	ENSG00000203668	0.1715	0.8512	72.09	0	1
ENSG00000173940	ENSG00000179020	0.085	0.0508	86.67	0	0
ENSG00000186690	ENSG00000196819	0.0749	0.086	85.56	0	0
ENSG00000157576	ENSG00000174558	0.0416	0.0975	91	0	0
ENSG00000173896	ENSG00000196309	0.1958	0.146	68.89	0	0
ENSG00000182765	ENSG00000198875	0.1972	0.2112	70	0	0
ENSG00000176982	ENSG00000198830	0.2222	0.2555	72.09	1	1
ENSG00000182952	ENSG00000198236	0.0836	0.426	85.56	0	0
ENSG00000033011	ENSG00000189366	0.0375	0.05	92.45	1	0
ENSG00000051180	ENSG00000182185	1.0075	1.796	27.04	0	1
ENSG00000181191	ENSG00000198961	0.3849	1.2156	51.96	1	1
ENSG00000188694	ENSG00000197683	0.7069	1.8343	32.69	0	0
ENSG00000015479	ENSG00000205861	0.8636	1.9686	34.29	1	1
ENSG00000163283	ENSG00000163286	0.0139	0.0635	96.99	0	0
ENSG00000188100	ENSG00000188279	0	0.0766	100	0	0
ENSG00000170315	ENSG00000189251	0.1224	0.4335	83.41	1	1
ENSG00000129559	ENSG00000147872	1.7613	1.2648	17.28	1	1
ENSG00000111331	ENSG00000111335	0.4379	1.491	49.18	1	0
ENSG00000105355	ENSG00000143947	1.2428	1.6027	21.15	0	1
ENSG00000086666	ENSG00000196084	1.1751	1.7878	16.41	1	0
ENSG00000133067	ENSG00000139292	0.4183	1.6014	55.56	0	0
ENSG00000110848	ENSG00000110852	0.6737	1.4456	34.9	2	1
ENSG00000109475	ENSG00000181880	0.0501	0.0723	89.74	0	0
ENSG00000126070	ENSG00000134698	0.1205	1.7226	82.69	2	2
ENSG00000147224	ENSG00000153287	0.0283	0.2323	94.32	0	1
ENSG00000087088	ENSG00000129473	1.1738	1.3106	21.24	1	1
ENSG00000171552	ENSG00000198179	1.0166	1.8141	23.27	1	1
ENSG00000196659	ENSG00000197557	0.0265	0.0799	95.29	0	0
ENSG00000157106	ENSG00000157341	0.0572	0.1393	91.84	1	0
ENSG00000185710	ENSG00000185984	2.2804	1.3017	15.26	0	0
ENSG00000135218	ENSG00000138760	0.7509	1.8369	33.7	1	1
ENSG00000080561	ENSG00000101871	0.1762	1.7152	76.01	0	0
ENSG00000160072	ENSG00000197785	0.0285	0.1201	93.69	0	0
ENSG00000187733	ENSG00000196318	0.015	0.0586	96.87	0	0
ENSG00000051415	ENSG00000197839	0.0129	0.0701	97.46	0	0
ENSG00000140992	ENSG00000205918	0.0667	0.1279	91.16	1	1
ENSG00000099256	ENSG00000165704	0.2507	1.8773	67.43	1	2
ENSG00000110484	ENSG00000124939	0.3918	0.7479	55.79	0	2
ENSG00000187681	ENSG00000204154	0.0451	0.0879	90.05	0	0
ENSG00000143515	ENSG00000179766	0.3103	0.9427	66.02	0	1
ENSG00000054793	ENSG00000166377	0.1653	1.8795	76.22	0	0
ENSG00000113319	ENSG00000171777	1.3948	1.9551	17.63	0	0
ENSG00000135018	ENSG00000188021	0.1139	1.1995	81.87	2	2
ENSG00000163564	ENSG00000163565	0.2287	0.2119	65.98	0	0
ENSG00000163563	ENSG00000163568	0.589	1.2747	38.51	0	0
ENSG00000113231	ENSG00000115252	0.9692	1.6176	25.85	1	1
ENSG00000152270	ENSG00000172572	0.5437	1.7904	44.96	2	2
ENSG00000073417	ENSG00000112541	1.5758	1.8458	13.34	0	1
ENSG00000072444	ENSG00000204147	0.0947	0.1899	87.88	0	0
ENSG00000172886	ENSG00000185940	0.024	0.074	96.77	0	0
ENSG00000187272	ENSG00000204873	0.0241	0.0896	94.63	0	0
ENSG00000196224	ENSG00000205867	0.0932	0.113	89.27	0	0
ENSG00000205864	ENSG00000205869	0.0566	0.1538	92.25	0	0
ENSG00000186852	ENSG00000198271	0.0686	0.1682	88.4	0	0
ENSG00000188155	ENSG00000205445	0.1045	0.1937	84.34	1	0
ENSG00000204878	ENSG00000204879	0.0545	0.213	90.26	0	0
ENSG00000188581	ENSG00000204888	0.0406	0.2424	91.46	0	0
ENSG00000198864	ENSG00000204571	0.158	0.2614	76.92	0	0
ENSG00000187766	ENSG00000205439	0.1808	0.3641	69.79	0	0
ENSG00000198090	ENSG00000204877	0.0782	0.5525	87.5	0	0
ENSG00000196156	ENSG00000205441	0.4631	0.6696	58.16	0	0
ENSG00000171396	ENSG00000198443	0.2179	1.2749	72.31	0	0
ENSG00000171420	ENSG00000186860	0.7053	1.4559	41.35	0	1
ENSG00000184814	ENSG00000206261	0.0476	0.0656	90.19	0	0
ENSG00000117479	ENSG00000135917	0.4403	1.4497	51.78	1	2
ENSG00000065150	ENSG00000137040	0.1174	0.7495	78.55	0	1
ENSG00000109971	ENSG00000113013	0.4709	1.8988	51.04	1	2
ENSG00000130055	ENSG00000178795	0.7282	1.7056	36.76	0	0
ENSG00000006007	ENSG00000153982	1.0797	1.7762	23.76	2	1
ENSG00000176396	ENSG00000176401	0.4021	0.7401	49.67	0	0
ENSG00000189231	ENSG00000204941	0.0569	0.0527	88.32	0	0
ENSG00000124467	ENSG00000131113	0.0517	0.072	90.61	0	0
ENSG00000170848	ENSG00000183668	0.0739	0.0956	86.59	0	0
ENSG00000124435	ENSG00000170853	0.0935	0.1174	83.44	0	0
ENSG00000134812	ENSG00000134827	0.8276	1.6689	30.83	0	0
ENSG00000140553	ENSG00000141161	0.3512	1.8271	56.76	0	0
ENSG00000104450	ENSG00000149292	1.7196	1.8972	16.28	0	0
ENSG00000167515	ENSG00000196459	1.18	1.6728	18.52	0	0
ENSG00000125691	ENSG00000180211	0.0378	0.0783	92.21	0	0
ENSG00000170624	ENSG00000185053	0.3212	1.769	58.48	2	2
ENSG00000169325	ENSG00000183634	0.2939	0.5209	62.2	0	0
ENSG00000101292	ENSG00000169618	0.0765	1.9753	86.98	0	0
ENSG00000211699	ENSG00000211700	0.1496	0.0722	75.42	0	0
ENSG00000211698	ENSG00000211701	0.1183	0.1292	80.34	0	0
ENSG00000211696	ENSG00000211697	0.1709	0.1466	73.73	0	0
ENSG00000164411	ENSG00000165474	0.4352	1.3433	51.87	1	1
ENSG00000135355	ENSG00000176402	0.8065	1.4863	34.53	0	0
ENSG00000189280	ENSG00000189433	0.3236	1.8597	59.85	0	0
ENSG00000131233	ENSG00000143140	0.5814	1.9427	43.02	2	1
ENSG00000113312	ENSG00000154174	1.1812	1.9159	21.88	1	1
ENSG00000101166	ENSG00000141391	0.2571	1.5412	69.77	1	1
ENSG00000142507	ENSG00000204261	0.341	1.2412	59.82	0	0
ENSG00000169567	ENSG00000173568	0.0609	0.1077	87.3	0	0
ENSG00000171936	ENSG00000176231	0.0498	0.1196	89.87	0	0
ENSG00000172519	ENSG00000186723	0.0323	0.1475	93.02	0	0
ENSG00000130830	ENSG00000147044	0.3619	1.8588	56.87	0	1
ENSG00000165359	ENSG00000181433	1.0594	1.6552	23	1	1
ENSG00000127226	ENSG00000156968	1.0051	1.7681	25.17	0	0
ENSG00000136689	ENSG00000136695	0.4305	1.7135	51.7	1	1
ENSG00000172785	ENSG00000204829	0.0405	0.0521	94.32	0	0
ENSG00000063176	ENSG00000176170	0.5025	1.8278	47.82	1	1
ENSG00000143520	ENSG00000197915	0.6543	1.4248	45.16	0	0
ENSG00000107897	ENSG00000181513	0.8578	1.9625	32.05	1	2
ENSG00000158301	ENSG00000198932	0.2583	0.4403	62.88	1	1
ENSG00000160516	ENSG00000182953	0.069	0.2094	84.06	0	0
ENSG00000121570	ENSG00000163530	0.5768	1.151	43.26	0	0
ENSG00000080007	ENSG00000184735	0.2582	1.0767	62.4	0	0
ENSG00000145888	ENSG00000188828	0.1231	1.3284	80.43	1	1
ENSG00000111886	ENSG00000146276	0.188	1.5191	73.42	0	0
ENSG00000022355	ENSG00000182256	0.5607	1.541	43.44	1	1
ENSG00000145863	ENSG00000145864	0.7582	1.5449	32.95	1	1
ENSG00000094755	ENSG00000151834	0.8926	1.5906	29.2	1	0
ENSG00000011677	ENSG00000163288	0.7364	1.6087	35.04	0	0
ENSG00000166206	ENSG00000186297	0.6732	1.6592	36.32	2	2
ENSG00000101958	ENSG00000147402	0.7105	1.8168	36.96	1	1
ENSG00000079257	ENSG00000118849	0.7169	1.9465	29.86	0	0
ENSG00000006451	ENSG00000144118	0.1179	1.6768	82.93	2	2
ENSG00000186212	ENSG00000187808	1.0175	1.9795	29.03	0	0
ENSG00000105193	ENSG00000187928	0.3618	0.5342	62.14	0	0
ENSG00000103111	ENSG00000164077	0.4832	1.8614	47.73	1	1
ENSG00000134007	ENSG00000139985	0.2858	0.7222	61.58	0	0
ENSG00000118508	ENSG00000123892	0.2764	1.5182	66.83	2	2
ENSG00000142089	ENSG00000185201	0.0774	0.0819	87.84	0	0
ENSG00000185885	ENSG00000196114	0.3931	1.1117	51.3	0	0
ENSG00000116127	ENSG00000163016	0.2828	0.3344	63.33	0	0
ENSG00000140678	ENSG00000156886	0.2432	0.9387	65.34	0	0
ENSG00000071967	ENSG00000162144	0.5867	1.9342	44.17	0	1
ENSG00000152056	ENSG00000182287	0.2216	1.6255	67.92	0	2
ENSG00000106367	ENSG00000177879	0.6738	1.9562	36.31	2	2
ENSG00000121653	ENSG00000177050	0.0252	0.068	94.3	1	1
ENSG00000130255	ENSG00000169253	0.079	0.7564	81.73	0	0
ENSG00000124935	ENSG00000168515	0.3536	0.2063	58.89	0	0
ENSG00000149021	ENSG00000197745	1.0959	1.7017	30.12	0	0
ENSG00000154545	ENSG00000179222	0.6115	1.2473	41.78	0	1
ENSG00000069493	ENSG00000181163	0.0262	0.0615	94.04	2	2
ENSG00000175077	ENSG00000198471	0.092	0.6123	82.06	0	0
ENSG00000136514	ENSG00000163825	0.561	1.5053	40.52	0	0
ENSG00000162887	ENSG00000171155	0.2211	0.5243	64.65	1	0
ENSG00000114544	ENSG00000133065	0.4468	1.5472	51.68	0	0
ENSG00000108264	ENSG00000173011	1.0273	1.4517	29.78	1	0
ENSG00000070756	ENSG00000151846	0.0349	0.0808	93.02	2	2
ENSG00000090621	ENSG00000189370	0.0706	0.1097	88.65	0	1
ENSG00000133985	ENSG00000162222	1.0007	1.9223	27.36	1	0
ENSG00000159110	ENSG00000185436	2.1121	1.6484	13.83	0	0
ENSG00000016402	ENSG00000159113	1.0701	1.7079	23.69	0	0
ENSG00000027697	ENSG00000159128	1.5412	1.9638	16.57	0	0
ENSG00000113492	ENSG00000175309	0.7653	1.9663	34.02	0	0
ENSG00000182484	ENSG00000185596	0.0734	0.1019	89.2	0	0
ENSG00000146556	ENSG00000155352	0.1356	0.1704	83.47	0	0
ENSG00000118894	ENSG00000163612	0.036	0.0926	92.17	0	0
ENSG00000067365	ENSG00000139780	1.0788	1.8311	23.66	0	0
ENSG00000100483	ENSG00000124357	1.35	1.8392	22.92	2	1
ENSG00000144191	ENSG00000183862	0.3022	1.7761	62.63	0	0
ENSG00000116990	ENSG00000204053	0.1614	0.2579	72.63	1	1
ENSG00000059728	ENSG00000125952	1.1884	1.9276	22.5	1	1
ENSG00000019169	ENSG00000038945	1.1503	1.7389	25.78	1	0
ENSG00000134245	ENSG00000169884	0.618	1.7889	41.81	2	2
ENSG00000085741	ENSG00000108433	1.2355	1.9992	16.9	2	2
ENSG00000169714	ENSG00000187969	0.2965	1.2879	60.84	1	0
ENSG00000156475	ENSG00000175470	0.0726	1.7199	88.33	2	1
ENSG00000110203	ENSG00000165457	0.1025	1.0789	81.93	0	0
ENSG00000110195	ENSG00000183560	0.3542	1.648	57.14	1	1
ENSG00000086548	ENSG00000124469	0.129	0.179	79.36	0	0
ENSG00000198585	ENSG00000206369	0.0861	0.372	85.11	0	0
ENSG00000188134	ENSG00000189127	0.5505	1.9744	45.6	0	0
ENSG00000170537	ENSG00000188869	1.0014	1.6485	27.81	1	1
ENSG00000103534	ENSG00000143797	1.4883	1.8014	15.8	1	0
ENSG00000149488	ENSG00000172197	1.4605	1.9344	15.76	0	0
ENSG00000126561	ENSG00000173757	0.0378	0.8288	93.73	2	2
ENSG00000168610	ENSG00000170581	0.6741	1.8624	37.52	1	1
ENSG00000142494	ENSG00000180638	0.4596	1.2405	49.38	0	0
ENSG00000197347	ENSG00000197537	0.1683	0.1465	73.85	0	0
ENSG00000132970	ENSG00000188459	0.5014	1.8812	48.57	0	0
ENSG00000112619	ENSG00000149489	0.7504	1.8169	33.53	0	0
ENSG00000158185	ENSG00000204693	0.1185	0.0819	81.47	0	0
ENSG00000188219	ENSG00000198062	0.0522	0.0857	90.73	0	0
ENSG00000187537	ENSG00000196604	0.0464	0.0956	91.54	0	0
ENSG00000166351	ENSG00000196834	0.081	0.1159	85.01	0	0
ENSG00000127098	ENSG00000186481	0.1827	0.3287	70.94	0	1
ENSG00000183206	ENSG00000188877	0.2537	0.3379	66.47	0	0
ENSG00000106013	ENSG00000163046	0.4615	1.4781	45.66	0	0
ENSG00000073712	ENSG00000101311	0.2884	1.8709	63.88	2	1
ENSG00000140157	ENSG00000163293	0.2965	1.8307	66.48	1	1
ENSG00000131096	ENSG00000204474	0.1442	0.4402	72.86	0	0
ENSG00000124678	ENSG00000176148	0.5697	1.933	40.82	1	0
ENSG00000187568	ENSG00000206550	0.5811	0.2697	38.64	0	0
ENSG00000166002	ENSG00000188894	0.0443	0.7103	89.83	1	0
ENSG00000105643	ENSG00000140450	0.5327	1.8422	47.9	1	2
ENSG00000167065	ENSG00000189037	0.1758	1.0699	69.68	0	0
ENSG00000130829	ENSG00000158050	0.555	1.7444	41.04	2	2
ENSG00000111266	ENSG00000141298	1.1647	1.9498	22.14	2	2
ENSG00000062096	ENSG00000157399	0.3816	1.7618	57.69	0	0
ENSG00000113273	ENSG00000180801	0.5107	1.9698	49.79	1	2
ENSG00000160844	ENSG00000183086	0.0489	0.0992	92.24	1	0
ENSG00000182482	ENSG00000198750	0.2729	1.9759	64.73	0	0
ENSG00000164610	ENSG00000205764	0.4662	0.4603	51.85	0	0
ENSG00000091137	ENSG00000170615	0.6757	1.6964	37.77	0	1
ENSG00000091138	ENSG00000174502	0.7626	1.8082	33.91	1	2
ENSG00000127412	ENSG00000165125	0.168	0.7035	75.52	1	1
ENSG00000165951	ENSG00000197249	0.305	0.5326	60.07	0	0
ENSG00000123561	ENSG00000170054	0.4075	0.8877	50.84	0	0
ENSG00000100665	ENSG00000196136	0.5279	1.6597	44.55	0	1
ENSG00000165953	ENSG00000170099	0.6715	1.7968	32.84	0	0
ENSG00000140093	ENSG00000186910	0.8687	1.8184	26.92	0	0
ENSG00000130818	ENSG00000174652	0.2521	0.6431	64.27	0	0
ENSG00000203924	ENSG00000204363	0.1735	0.1007	70.83	0	0
ENSG00000189252	ENSG00000203923	0.1468	0.1804	75	0	0
ENSG00000142676	ENSG00000184111	0.1304	0.1312	78.07	0	0
ENSG00000079332	ENSG00000173386	0.1099	0.0846	80.53	1	0
ENSG00000176200	ENSG00000204989	0.1159	0.4835	81.43	0	0
ENSG00000141194	ENSG00000153951	0.1066	0.5721	80.18	0	0
ENSG00000171014	ENSG00000172742	0.306	1.5648	61.15	0	0
ENSG00000179817	ENSG00000179826	0.0991	0.0902	81.99	0	0
ENSG00000170255	ENSG00000183695	0.238	0.2988	66.36	0	0
ENSG00000120053	ENSG00000169154	0.5947	1.4701	41.29	1	1
ENSG00000108294	ENSG00000175194	0.0709	0.0934	84.88	0	0
ENSG00000146755	ENSG00000178809	0.0279	0.0918	93.2	0	0
ENSG00000131100	ENSG00000171142	0.1498	1.3876	76.55	1	1
ENSG00000122565	ENSG00000197692	0.1099	0.3809	76	1	1
ENSG00000153046	ENSG00000182415	0.241	0.9096	63.33	1	1
ENSG00000196199	ENSG00000198721	1.4465	1.6435	18.78	0	0
ENSG00000108468	ENSG00000129873	0.9812	1.7994	25.29	1	1
ENSG00000117226	ENSG00000117228	0.0782	0.1479	87.1	0	0
ENSG00000162645	ENSG00000162654	0.1437	0.261	77.44	0	0
ENSG00000154451	ENSG00000183347	0.4139	1.4405	51.02	0	0
ENSG00000102230	ENSG00000161217	0.2786	1.7955	67.4	2	2
ENSG00000137818	ENSG00000164906	0.0847	0.1641	85	0	0
ENSG00000078124	ENSG00000177076	1.0875	1.8419	27.24	0	1
ENSG00000102362	ENSG00000147041	0.5853	1.9999	43.59	1	1
ENSG00000182393	ENSG00000183709	0.1645	0.5046	72.77	0	0
ENSG00000125482	ENSG00000135164	1.5958	1.9248	12.42	1	1
ENSG00000187010	ENSG00000188672	0.1347	0.1315	80.1	0	0
ENSG00000132677	ENSG00000140519	0.4025	1.8566	52.05	1	1
ENSG00000064886	ENSG00000133048	0.4205	1.5688	51.57	0	0
ENSG00000159713	ENSG00000179636	0.2799	1.4819	62.94	1	0
ENSG00000196531	ENSG00000196861	0.0542	0.0684	90.23	1	1
ENSG00000149262	ENSG00000164669	0.0984	0.1498	88.25	0	0
ENSG00000144810	ENSG00000171812	0.5327	0.9738	55.52	1	1
ENSG00000186587	ENSG00000206147	0.1071	0.0708	80.65	0	0
ENSG00000129973	ENSG00000186698	0.0539	0.092	89.1	0	0
ENSG00000185822	ENSG00000198242	0.0703	0.1067	87.82	0	0
ENSG00000118975	ENSG00000184319	0.1949	0.2037	69.57	0	0
ENSG00000121900	ENSG00000157992	0.7559	1.8566	32.88	1	1
ENSG00000113396	ENSG00000140284	0.4753	1.5035	51.13	0	0
ENSG00000188984	ENSG00000204518	0.3626	1.383	55.71	0	0
ENSG00000114771	ENSG00000197953	0.39	1.6204	52.53	0	0
ENSG00000075218	ENSG00000134222	1.1135	1.807	29.83	1	2
ENSG00000198141	ENSG00000205656	0.0149	0.0502	96.83	0	0
ENSG00000197411	ENSG00000203955	0.0311	0.0509	92.86	0	0
[truncated: 333 more rows]
